# Supplementary material for: 1′-Acetyl-3-phenyl-6-oxa-4-thia-2-aza­spiro­[bicyclo­[3.2.0]hept-2-ene-7,3′-indolin]-2′-one
Source: Acta Crystallogr Sect E Struct Rep Online. 2010 Aug 11;66(Pt 9):o2257–8. doi: 10.1107/S1600536810031016 (PMC3007916; doi:10.1107/S1600536810031016)
Supplement: Supplementary file 2 [file e-66-o2257-Isup2.hkl]

# 
# h,k,l, Fc-squared, Fo-squared, sigma(Fo-squared) and status flag 
# 
data_I
_shelx_title ' Wdd14m  in P-1 (100K)' 
_shelx_refln_list_code          4 
_shelx_F_calc_maximum      101.51 
_exptl_crystal_F_000       364.00 
_reflns_d_resolution_high  0.7697 
 
loop_ 
 _symmetry_equiv_pos_as_xyz 
 'x, y, z' 
 '-x, -y, -z' 
 
_cell_length_a     7.5054 
_cell_length_b     9.4936 
_cell_length_c    11.6359 
_cell_angle_alpha 103.502 
_cell_angle_beta   91.163 
_cell_angle_gamma 100.200 
 
_shelx_F_squared_multiplier     1.000 
 
loop_ 
 _refln_index_h 
 _refln_index_k 
 _refln_index_l 
 _refln_F_squared_calc 
 _refln_F_squared_meas 
 _refln_F_squared_sigma 
 _refln_observed_status 
   2   0   0      678.93      654.80     18.64 o 
   3   0   0      170.70      149.65      6.73 o 
   4   0   0        2.92        7.29      4.58 o 
   5   0   0        0.03        0.58      5.77 o 
   6   0   0      683.46      696.54     18.37 o 
   7   0   0       53.25       71.64     13.28 o 
   8   0   0       63.68       45.20     16.74 o 
   9   0   0       58.74       53.56     17.59 o 
  -9   1   0        9.95        5.59     29.86 o 
  -8   1   0      180.45      221.39     24.40 o 
  -7   1   0      109.44      114.28     12.73 o 
  -6   1   0      192.29      211.33     19.45 o 
  -5   1   0        0.03        4.67      5.71 o 
  -4   1   0      411.64      421.93     11.65 o 
  -3   1   0      245.41      268.00      8.38 o 
  -2   1   0     4385.53     3979.25    268.18 o 
  -1   1   0     3748.29     3576.93     42.48 o 
   0   1   0     1288.95     1271.00     18.93 o 
   1   1   0      329.53      309.28      7.03 o 
   2   1   0     1070.96      992.22     35.49 o 
   3   1   0     1520.18     1459.47     25.35 o 
   4   1   0      738.81      729.44     15.68 o 
   5   1   0       11.27        6.91      6.08 o 
   6   1   0       34.65       38.62     10.00 o 
   7   1   0       21.31        3.61     12.72 o 
   8   1   0       12.19        0.75     10.92 o 
   9   1   0        0.02       -7.92     16.01 o 
  -9   2   0       16.93       17.14     28.15 o 
  -8   2   0      184.51      165.14     15.45 o 
  -7   2   0        9.11        0.59      6.44 o 
  -6   2   0       93.17      100.07     11.42 o 
  -5   2   0       33.28       33.70      6.27 o 
  -4   2   0       10.99        7.35      4.11 o 
  -3   2   0      564.88      600.80     11.36 o 
  -2   2   0      295.77      266.60      5.43 o 
  -1   2   0      959.86      909.03     14.65 o 
   0   2   0     1535.06     1543.89     23.27 o 
   1   2   0      611.80      612.35     11.84 o 
   2   2   0      265.50      258.81      8.39 o 
   3   2   0      325.24      328.30      9.98 o 
   4   2   0        1.22        8.47      7.30 o 
   5   2   0      129.46      147.53     12.35 o 
   6   2   0       22.81       10.83     18.61 o 
   7   2   0       20.43       28.31     16.65 o 
   8   2   0        4.15       -1.49     14.42 o 
   9   2   0        3.22       11.99     16.05 o 
  -9   3   0       30.92        1.05     20.51 o 
  -8   3   0      167.27      130.67     48.46 o 
  -7   3   0        0.02        9.88      7.40 o 
  -6   3   0       79.78       81.26      8.25 o 
  -5   3   0      417.67      421.06     11.79 o 
  -4   3   0        7.45        7.32      3.90 o 
  -3   3   0       18.36       31.69      3.07 o 
  -2   3   0      136.41      143.46      7.17 o 
  -1   3   0      275.96      260.58      6.11 o 
   0   3   0      393.00      407.49      7.41 o 
   1   3   0        0.02       -1.19      2.32 o 
   2   3   0     1733.60     1773.48     25.68 o 
   3   3   0      110.99      129.92      7.87 o 
   4   3   0      109.99      125.53      8.55 o 
   5   3   0       36.55       42.93      7.47 o 
   6   3   0       40.83       48.55     14.69 o 
   7   3   0        4.87       -7.13     13.19 o 
   8   3   0       33.87        6.57     13.49 o 
  -9   4   0      121.12       92.18     17.62 o 
  -8   4   0        4.01       20.23     10.78 o 
  -7   4   0        0.07       11.87      9.58 o 
  -6   4   0        3.32       -0.35      7.19 o 
  -5   4   0       60.13       67.32      6.50 o 
  -4   4   0       33.87       32.66      4.64 o 
  -3   4   0     2176.15     2250.27     27.84 o 
  -2   4   0      147.14      165.56      6.31 o 
  -1   4   0     1391.38     1428.31     19.09 o 
   0   4   0      788.19      757.19     12.92 o 
   1   4   0      994.12     1065.36     17.08 o 
   2   4   0      275.43      304.07      8.34 o 
   3   4   0       47.29       38.05      4.97 o 
   4   4   0        9.64       12.50      5.69 o 
   5   4   0      188.91      198.16     28.62 o 
   6   4   0        0.17       -2.07     12.82 o 
   7   4   0       12.01       -4.85     14.43 o 
   8   4   0       80.24       74.70     19.20 o 
  -9   5   0       69.90       79.07     21.16 o 
  -8   5   0       22.28       25.41     11.45 o 
  -7   5   0      214.51      249.91     16.74 o 
  -6   5   0       25.05       32.05     12.22 o 
  -5   5   0      731.52      781.57     19.79 o 
  -4   5   0      264.01      272.09      7.28 o 
  -3   5   0        1.80        4.87      3.65 o 
  -2   5   0      874.33      839.45     15.07 o 
  -1   5   0     2470.76     2528.76     31.73 o 
   0   5   0      102.49      144.28      9.08 o 
   1   5   0      204.99      187.93      7.32 o 
   2   5   0       29.69       28.92      4.06 o 
   3   5   0        0.44        0.52      4.66 o 
   4   5   0      425.47      468.13     19.11 o 
   5   5   0        3.62       12.22     12.21 o 
   6   5   0      144.53      128.86     29.70 o 
   7   5   0      102.22       92.50     46.21 o 
  -9   6   0        1.26        1.56     16.22 o 
  -8   6   0        1.43       16.77     12.23 o 
  -7   6   0        4.52       -5.52     10.65 o 
  -6   6   0       80.63       95.64     11.96 o 
  -5   6   0       66.16       79.65      9.75 o 
  -4   6   0      209.57      194.49      9.18 o 
  -3   6   0      116.26      124.54      7.17 o 
  -2   6   0      136.86      162.88      7.92 o 
  -1   6   0       82.23       97.00      8.44 o 
   0   6   0        1.39       -0.02      3.34 o 
   1   6   0      605.10      577.72     13.34 o 
   2   6   0      431.72      448.61     12.08 o 
   3   6   0      274.77      251.17     11.47 o 
   4   6   0       25.12       27.64      8.44 o 
   5   6   0        1.38       15.09     12.63 o 
   6   6   0       16.70       15.41     15.33 o 
   7   6   0      163.23      156.33     51.09 o 
  -8   7   0      133.03      112.11     17.03 o 
  -7   7   0        0.01       -3.03     23.31 o 
  -6   7   0      127.99      114.23     16.03 o 
  -5   7   0      478.84      441.56     17.62 o 
  -4   7   0        2.29        1.43      7.01 o 
  -3   7   0       47.70       51.29      6.58 o 
  -2   7   0       75.84       94.59      7.89 o 
  -1   7   0     1100.83     1038.71     19.56 o 
   0   7   0      421.58      417.38     10.69 o 
   1   7   0      143.61      150.85      8.46 o 
   2   7   0       30.56       19.08      4.45 o 
   3   7   0        1.90       -3.93      7.43 o 
   4   7   0       68.62       65.05     20.46 o 
   5   7   0      382.49      367.70     35.16 o 
   6   7   0      164.36      104.87     18.27 o 
  -8   8   0       44.58       51.17     15.10 o 
  -7   8   0       58.75       67.89     15.35 o 
  -6   8   0       11.44       14.78     11.97 o 
  -5   8   0       65.11       59.11     19.77 o 
  -4   8   0      223.00      228.34     13.53 o 
  -3   8   0      149.42      209.68     18.60 o 
  -2   8   0     2442.00     2232.25     45.64 o 
  -1   8   0        0.34       -1.54      4.51 o 
   0   8   0       13.90       15.54      5.56 o 
   1   8   0       18.13       21.06      6.41 o 
   2   8   0        4.86        2.04      6.03 o 
   3   8   0      111.36      118.73     14.18 o 
   4   8   0      113.03      117.03     18.28 o 
   5   8   0       20.82        5.88     14.35 o 
  -7   9   0        1.07       13.75     12.27 o 
  -6   9   0      133.09      139.98     32.67 o 
  -5   9   0       50.32       56.37     12.90 o 
  -4   9   0      279.51      266.87     19.62 o 
  -3   9   0      151.37      169.90     26.13 o 
  -2   9   0      123.25      145.53     16.88 o 
  -1   9   0       70.41      101.85     11.38 o 
   0   9   0        2.59        9.30      7.22 o 
   1   9   0      156.35      180.65     15.83 o 
   2   9   0       31.08       41.47      9.49 o 
   3   9   0      287.97      332.90     24.45 o 
   4   9   0      153.30      136.18     27.76 o 
  -6  10   0       12.94       22.08     12.68 o 
  -5  10   0       40.78       16.11     11.86 o 
  -4  10   0       76.47       85.82     14.30 o 
  -3  10   0      293.10      286.04     21.71 o 
  -2  10   0      125.68      125.06     16.91 o 
  -1  10   0      110.92      154.06     17.72 o 
   0  10   0       35.29       43.39     10.92 o 
   1  10   0        5.36       18.02      8.20 o 
   2  10   0       54.57       83.31     15.74 o 
   3  10   0       21.22       22.19     21.14 o 
  -5  11   0        0.06       22.80     20.22 o 
  -4  11   0       16.72       18.64     11.86 o 
  -3  11   0       96.31       81.23     16.47 o 
  -2  11   0      101.07      130.96     17.87 o 
  -1  11   0       14.44       12.95     10.55 o 
   0  11   0      526.44      541.27     28.03 o 
   1  11   0        7.03       -6.43     11.88 o 
   2  11   0       12.37       12.77     14.21 o 
   1 -12   1        9.40       13.99     12.42 o 
   2 -12   1       58.92       66.26     14.97 o 
   3 -12   1      140.99      135.23     19.38 o 
  -2 -11   1       92.50       97.44     26.16 o 
  -1 -11   1       35.76       23.00     10.09 o 
   0 -11   1      165.74      215.00     17.51 o 
   1 -11   1        9.08       11.05     15.57 o 
   2 -11   1      127.06      127.48     17.80 o 
   3 -11   1      156.57      156.68     19.13 o 
   4 -11   1       39.56       39.36     13.02 o 
   5 -11   1      357.94      333.20     22.91 o 
  -3 -10   1       33.16       34.37     20.89 o 
  -2 -10   1      304.88      290.30     17.58 o 
  -1 -10   1      279.00      291.02     17.34 o 
   0 -10   1        4.33        3.52      7.13 o 
   1 -10   1       23.13       37.78      9.58 o 
   2 -10   1        3.48       16.10      9.65 o 
   3 -10   1      191.55      234.88     21.86 o 
   4 -10   1       79.85       92.88     15.46 o 
   5 -10   1        1.00       12.57      9.67 o 
   6 -10   1      118.97       98.65     16.59 o 
  -5  -9   1      222.63      194.29     25.22 o 
  -4  -9   1      113.97       79.98     18.01 o 
  -3  -9   1       13.50       11.35     16.74 o 
  -2  -9   1       59.93       63.48      8.43 o 
  -1  -9   1      215.07      250.98     16.66 o 
   0  -9   1      303.97      282.63     15.98 o 
   1  -9   1      333.19      336.04     16.35 o 
   2  -9   1      118.64      157.42     13.55 o 
   3  -9   1      342.67      307.65     24.16 o 
   4  -9   1      345.78      309.24     20.61 o 
   5  -9   1      109.98      109.71     16.10 o 
   6  -9   1       26.47       32.41     12.98 o 
   7  -9   1       26.73       14.99     32.22 o 
  -6  -8   1        7.54        2.92     11.46 o 
  -5  -8   1      211.12      166.50     27.41 o 
  -4  -8   1        2.25       -8.03     19.82 o 
  -3  -8   1      391.97      419.89     19.71 o 
  -2  -8   1      185.62      224.14     15.47 o 
  -1  -8   1      154.66      166.66     11.28 o 
   0  -8   1      278.53      251.86     11.02 o 
   1  -8   1      219.44      245.21     12.95 o 
   2  -8   1      124.69      150.40     13.65 o 
   3  -8   1      262.35      249.98     13.84 o 
   4  -8   1      546.10      529.32     25.89 o 
   5  -8   1      192.77      182.38     18.45 o 
   6  -8   1       12.69       12.07     10.16 o 
   7  -8   1       16.54       12.40     11.50 o 
   8  -8   1        0.35       13.93     23.15 o 
  -6  -7   1       74.33       62.87     18.17 o 
  -5  -7   1      207.02      174.21     21.46 o 
  -4  -7   1       70.38       59.59     24.32 o 
  -3  -7   1        3.94        2.97      7.45 o 
  -2  -7   1       40.01       42.43      5.59 o 
  -1  -7   1        9.73        7.48      3.46 o 
   0  -7   1      137.97      178.26      9.54 o 
   1  -7   1       33.11       28.76      4.14 o 
   2  -7   1      364.70      330.23     12.12 o 
   3  -7   1       30.14       25.14      5.33 o 
   4  -7   1        3.96        7.63      6.88 o 
   5  -7   1        5.33       15.31      9.75 o 
   6  -7   1       62.17       78.64     25.45 o 
   7  -7   1      154.33      176.34     20.38 o 
   8  -7   1      166.87      140.13     25.84 o 
  -7  -6   1      159.47      109.27     20.34 o 
  -6  -6   1        0.84        5.85     14.13 o 
  -5  -6   1      141.37      131.35     26.90 o 
  -4  -6   1        0.16      -10.23      9.95 o 
  -3  -6   1      136.24      139.11     12.23 o 
  -2  -6   1      587.15      573.77     13.38 o 
  -1  -6   1       18.19       22.05      4.57 o 
   0  -6   1      665.22      660.89     19.71 o 
   1  -6   1      887.84      835.29     15.98 o 
   2  -6   1       24.29       26.33      4.31 o 
   3  -6   1      209.46      203.13      8.50 o 
   4  -6   1      135.39      137.27      6.71 o 
   5  -6   1       18.80       19.62      8.69 o 
   6  -6   1      199.45      238.65     15.77 o 
   7  -6   1      519.03      515.16     21.52 o 
   8  -6   1        0.02       11.98     12.64 o 
   9  -6   1        0.79       20.48     21.37 o 
  -8  -5   1        0.94       -9.32     14.54 o 
  -7  -5   1       15.11       13.31     15.30 o 
  -6  -5   1        4.70       19.98     13.82 o 
  -5  -5   1       10.06        4.69     11.75 o 
  -4  -5   1      761.04      774.56     23.39 o 
  -3  -5   1      975.67     1035.03     22.08 o 
  -2  -5   1       24.03       35.28      4.38 o 
  -1  -5   1       86.14      108.89      6.58 o 
   0  -5   1        3.31       10.02      2.54 o 
   1  -5   1        2.33        2.16      2.43 o 
   2  -5   1      172.53      154.64     14.24 o 
   3  -5   1        8.07       15.38      4.45 o 
   4  -5   1      166.68      163.51      7.89 o 
   5  -5   1      138.21      145.09     11.23 o 
   6  -5   1      392.38      449.16     18.75 o 
   7  -5   1        2.87       -2.02      9.08 o 
   8  -5   1       80.37       80.43     13.06 o 
   9  -5   1       37.93       37.61     14.63 o 
  -8  -4   1       96.81       65.50     17.66 o 
  -7  -4   1       49.97       58.63     17.33 o 
  -6  -4   1      577.08      578.14     34.02 o 
  -5  -4   1      472.30      489.85     33.44 o 
  -4  -4   1       19.70       20.71      4.15 o 
  -3  -4   1        0.53        5.08      3.30 o 
  -2  -4   1      750.94      796.64     14.12 o 
  -1  -4   1      284.65      293.42      6.87 o 
   0  -4   1     4114.38     4198.58     52.61 o 
   1  -4   1      174.06      181.17      5.72 o 
   2  -4   1       19.75       24.89      3.91 o 
   3  -4   1      140.95      145.39      6.43 o 
   4  -4   1      111.82      127.59      7.62 o 
   5  -4   1      328.01      344.39     11.00 o 
   6  -4   1      113.17      137.11     10.00 o 
   7  -4   1        1.08        7.76      9.84 o 
   8  -4   1      124.04      115.30     13.76 o 
   9  -4   1       90.94       44.38     27.87 o 
  -8  -3   1      240.89      230.04     29.04 o 
  -7  -3   1       25.94       18.17     13.46 o 
  -6  -3   1        9.62       15.09     18.30 o 
  -5  -3   1        0.35       17.31     12.37 o 
  -4  -3   1        5.26       11.11      4.56 o 
  -3  -3   1      318.47      339.47     12.42 o 
  -2  -3   1      896.29      915.73     16.50 o 
  -1  -3   1      147.85      138.67      4.48 o 
   0  -3   1       88.52       99.78      8.36 o 
   1  -3   1       24.96       32.87      3.09 o 
   2  -3   1      969.68      903.48     13.95 o 
   3  -3   1     2449.33     2308.89     31.51 o 
   4  -3   1      213.35      203.62      7.85 o 
   5  -3   1        2.53        0.54      5.19 o 
   6  -3   1       71.14       86.25      8.81 o 
   7  -3   1        8.97       12.51     11.42 o 
   8  -3   1       51.26       58.59     11.93 o 
   9  -3   1       62.54       39.07     29.52 o 
  -9  -2   1        0.46       -2.60     10.89 o 
  -8  -2   1       93.86       76.04     18.16 o 
  -7  -2   1       40.70       38.87     14.92 o 
  -6  -2   1      184.03      174.31     18.47 o 
  -5  -2   1       78.13       87.56      8.27 o 
  -4  -2   1      154.94      160.20      7.51 o 
  -3  -2   1       16.38       10.76      3.40 o 
  -2  -2   1      343.92      358.16      9.04 o 
  -1  -2   1       87.49       92.30      5.79 o 
   0  -2   1     1640.93     1560.33     20.53 o 
   1  -2   1        0.18        3.03      3.65 o 
   2  -2   1       67.02       90.81      7.99 o 
   3  -2   1      414.19      432.42     12.04 o 
   4  -2   1      481.39      466.07     12.31 o 
   5  -2   1      233.33      247.50     10.99 o 
   6  -2   1      640.26      693.24     18.70 o 
   7  -2   1       45.47       53.26      8.45 o 
   8  -2   1        1.05       19.48     14.50 o 
   9  -2   1        0.65       -2.91     26.58 o 
  -9  -1   1       20.02        3.88     16.03 o 
  -8  -1   1      117.66      152.56     22.45 o 
  -7  -1   1       81.68       71.61     11.04 o 
  -6  -1   1        2.31        4.00      8.85 o 
  -5  -1   1      258.25      272.29     20.54 o 
  -4  -1   1      643.12      658.10     19.96 o 
  -3  -1   1     1545.19     1535.39     36.05 o 
  -2  -1   1     7665.29     7563.09    156.02 o 
  -1  -1   1      168.60      133.09      8.14 o 
   0  -1   1     1999.58     2021.37     33.99 o 
   1  -1   1      256.34      255.09      8.71 o 
   2  -1   1    10303.42     9682.64    158.56 o 
   3  -1   1     1005.88     1072.19     19.03 o 
   4  -1   1       22.39       28.31      5.65 o 
   5  -1   1        6.35        4.25      6.06 o 
   6  -1   1        4.87        3.26      7.13 o 
   7  -1   1       80.34       68.04      9.37 o 
   8  -1   1        4.13       20.01     14.57 o 
   9  -1   1       48.18       62.73     18.03 o 
  -9   0   1        2.17        8.09     16.62 o 
  -8   0   1        1.72        9.78     14.48 o 
  -7   0   1       21.44       12.48     11.22 o 
  -6   0   1       87.01       86.47      8.88 o 
  -5   0   1       91.93      116.83      8.16 o 
  -4   0   1      243.72      260.28      9.36 o 
  -3   0   1      945.80      959.77     21.08 o 
  -2   0   1     5382.55     5321.15     74.52 o 
  -1   0   1      259.81      219.44      6.17 o 
   0   0   1      307.36      158.75      6.70 o 
   1   0   1        2.38        1.18      2.57 o 
   2   0   1     3929.70     3929.92     67.22 o 
   3   0   1     1538.37     1500.05     30.01 o 
   4   0   1        0.82       -1.32      4.25 o 
   5   0   1      335.41      332.78     11.88 o 
   6   0   1       22.06       23.07      6.28 o 
   7   0   1       66.06       35.51     12.04 o 
   8   0   1       38.38       62.58     17.10 o 
   9   0   1       25.83       13.48     21.46 o 
  -9   1   1        0.97       -4.24     26.10 o 
  -8   1   1      203.45      202.11     23.61 o 
  -7   1   1       53.30       65.70      9.06 o 
  -6   1   1      452.73      473.15     13.34 o 
  -5   1   1        3.81        1.98      4.86 o 
  -4   1   1      309.09      292.44      9.28 o 
  -3   1   1      222.47      232.75      6.92 o 
  -2   1   1      150.75      139.79      6.86 o 
  -1   1   1     5188.87     4942.08     54.40 o 
   0   1   1     1479.16     1460.57     17.26 o 
   1   1   1        3.89        4.77      4.21 o 
   2   1   1        4.34        2.76      4.75 o 
   3   1   1      116.69      133.18      8.85 o 
   4   1   1        0.20       -1.93      4.64 o 
   5   1   1        8.59        9.01      6.02 o 
   6   1   1      274.84      293.20     18.68 o 
   7   1   1        0.29        2.86     13.79 o 
   8   1   1       32.86       25.18     17.17 o 
   9   1   1       35.14        5.84     15.61 o 
  -9   2   1      122.52      105.06     33.46 o 
  -8   2   1       13.92       12.36     14.20 o 
  -7   2   1      192.01      179.25     12.91 o 
  -6   2   1       71.72       88.31      8.05 o 
  -5   2   1      171.20      171.65      8.52 o 
  -4   2   1      148.59      153.06      7.04 o 
  -3   2   1      187.42      184.33      5.95 o 
  -2   2   1      144.02      143.94      5.75 o 
  -1   2   1       96.46       98.08      5.41 o 
   0   2   1      175.52      143.78      5.68 o 
   1   2   1      673.89      656.81     20.59 o 
   2   2   1      331.26      319.33      9.69 o 
   3   2   1      215.01      228.34     11.63 o 
   4   2   1      151.48      138.29      7.99 o 
   5   2   1       20.08       16.94      9.00 o 
   6   2   1      153.26      144.34     13.48 o 
   7   2   1        1.81       -2.24     16.77 o 
   8   2   1       92.82       74.77     18.07 o 
   9   2   1        7.60        6.36     15.92 o 
  -9   3   1       49.01       49.01     16.22 o 
  -8   3   1        9.52       18.23     25.68 o 
  -7   3   1        4.88        2.27      8.99 o 
  -6   3   1      271.22      282.79     11.62 o 
  -5   3   1      308.07      308.41     10.50 o 
  -4   3   1       81.56       71.22      5.38 o 
  -3   3   1      243.08      239.73      7.04 o 
  -2   3   1       93.51      123.20      7.66 o 
  -1   3   1     1406.51     1384.39     19.55 o 
   0   3   1      207.56      214.88      9.26 o 
   1   3   1      136.70      152.62      6.19 o 
   2   3   1      522.50      507.49     10.79 o 
   3   3   1        0.02       -4.95      4.77 o 
   4   3   1     3230.37     3338.25     54.23 o 
   5   3   1      438.54      442.47     15.47 o 
   6   3   1        2.21       -6.56     12.00 o 
   7   3   1       65.33       57.01     20.49 o 
   8   3   1       14.10       15.43     15.39 o 
  -9   4   1        0.28        6.04     36.27 o 
  -8   4   1      129.04      135.98     19.09 o 
  -7   4   1      222.08      260.05     16.29 o 
  -6   4   1       20.87       27.09      8.06 o 
  -5   4   1       39.90       35.81      7.44 o 
  -4   4   1      765.13      786.35     13.56 o 
  -3   4   1       14.54       17.59      3.54 o 
  -2   4   1      183.00      182.57      6.43 o 
  -1   4   1        4.19        2.11      3.03 o 
   0   4   1      537.88      519.56      9.42 o 
   1   4   1       58.74       59.62      4.71 o 
   2   4   1      880.40      928.16     16.23 o 
   3   4   1      848.85      866.86     17.14 o 
   4   4   1      616.66      643.41     18.01 o 
   5   4   1       18.36       16.98      6.66 o 
   6   4   1      186.74      168.95     21.13 o 
   7   4   1       98.80      116.38     20.86 o 
   8   4   1      279.59      308.91     72.81 o 
  -9   5   1      182.72      165.66     26.34 o 
  -8   5   1       32.81       30.91     12.81 o 
  -7   5   1        3.50      -13.40      9.20 o 
  -6   5   1       37.75       50.22     11.19 o 
  -5   5   1        7.20       -1.39      6.06 o 
  -4   5   1      313.77      323.23     10.67 o 
  -3   5   1      709.33      710.79     12.46 o 
  -2   5   1     1106.67     1093.28     18.18 o 
  -1   5   1      347.29      331.39      9.00 o 
   0   5   1       58.81       64.06      5.00 o 
   1   5   1      390.13      426.55     11.51 o 
   2   5   1      332.16      351.78     10.18 o 
   3   5   1       24.77       22.98      5.28 o 
   4   5   1      123.58      122.35     11.98 o 
   5   5   1        4.00        5.64     12.29 o 
   6   5   1       44.95       56.12     17.07 o 
   7   5   1      109.34       87.61     51.11 o 
  -9   6   1       52.11       67.20     21.29 o 
  -8   6   1       28.84       33.95     13.44 o 
  -7   6   1        0.07        8.51     11.75 o 
  -6   6   1      139.96      135.56     22.23 o 
  -5   6   1       12.08       23.43      8.78 o 
  -4   6   1       52.20       43.30      7.19 o 
  -3   6   1      398.34      387.63     10.65 o 
  -2   6   1       62.88       89.52      7.02 o 
  -1   6   1      272.08      273.04     12.65 o 
   0   6   1       18.47       13.83      3.79 o 
   1   6   1      522.94      526.81     12.78 o 
   2   6   1      246.77      268.43     15.75 o 
   3   6   1       26.87       29.46      5.54 o 
   4   6   1        3.37        8.18      8.09 o 
   5   6   1        6.06      -13.03     15.49 o 
   6   6   1       69.07       38.59     21.09 o 
   7   6   1        0.07      -23.35     23.98 o 
  -8   7   1        2.37       24.19     13.53 o 
  -7   7   1       33.94       34.38     28.45 o 
  -6   7   1       83.55       94.92     14.87 o 
  -5   7   1       55.70       58.40      9.80 o 
  -4   7   1      154.39      167.27     13.02 o 
  -3   7   1        3.96        1.51      9.07 o 
  -2   7   1      198.18      201.22     18.24 o 
  -1   7   1      104.37      146.52      9.41 o 
   0   7   1      409.95      412.96     12.00 o 
   1   7   1     1105.45     1118.90     24.21 o 
   2   7   1       71.49       70.77      7.96 o 
   3   7   1      264.09      308.61     34.80 o 
   4   7   1       45.97       60.84     14.87 o 
   5   7   1       11.19        2.36     14.41 o 
   6   7   1        1.35       -9.12     14.32 o 
  -8   8   1       12.00       22.66     14.10 o 
  -7   8   1       18.04       23.60     12.23 o 
  -6   8   1       21.96       11.98     11.19 o 
  -5   8   1       30.72       26.33      9.24 o 
  -4   8   1        3.27        0.58      6.69 o 
  -3   8   1       19.21       25.87     13.68 o 
  -2   8   1      329.21      297.05     19.37 o 
  -1   8   1      916.64      886.75     25.09 o 
   0   8   1      725.81      719.40     28.89 o 
   1   8   1      412.97      422.43     17.92 o 
   2   8   1      100.77      111.32     15.66 o 
   3   8   1      786.11      858.62     30.28 o 
   4   8   1       58.93       74.17     18.89 o 
   5   8   1       97.13       87.34     33.85 o 
  -7   9   1        2.27        2.41     12.04 o 
  -6   9   1      100.07       82.65     14.81 o 
  -5   9   1       38.49       22.08     11.42 o 
  -4   9   1       28.45       47.67      9.96 o 
  -3   9   1       48.53       53.14     12.59 o 
  -2   9   1      235.46      255.97     29.35 o 
  -1   9   1       63.53       94.98     19.22 o 
   0   9   1        5.33       14.76      7.54 o 
   1   9   1      255.67      274.67     16.99 o 
   2   9   1        0.08        5.41     10.90 o 
   3   9   1        9.43        7.20     12.72 o 
   4   9   1       52.34       17.71     19.58 o 
  -6  10   1       25.33       45.58     17.14 o 
  -5  10   1        6.13        3.41     19.45 o 
  -4  10   1        4.60        5.37      9.43 o 
  -3  10   1       82.04      120.30     17.08 o 
  -2  10   1        5.48       11.31     10.69 o 
  -1  10   1      287.53      266.92     20.76 o 
   0  10   1      186.74      208.33     19.58 o 
   1  10   1       21.81       19.53     12.34 o 
   2  10   1      388.12      388.16     26.57 o 
   3  10   1        8.92       10.08     20.90 o 
  -5  11   1       91.00       88.36     16.70 o 
  -4  11   1        4.53       17.06     10.55 o 
  -3  11   1       70.37       64.44     15.21 o 
  -2  11   1       20.58       24.18     11.67 o 
  -1  11   1        0.03       12.27     10.49 o 
   0  11   1      103.91       93.40     15.75 o 
   1  11   1       17.25       29.85     21.78 o 
   0 -12   2        5.48        4.00     11.18 o 
   1 -12   2       11.46       30.64     12.41 o 
   2 -12   2      118.57      110.37     17.15 o 
   3 -12   2       76.65       88.61     17.19 o 
  -2 -11   2        5.45        8.24     11.93 o 
  -1 -11   2       79.53       71.68     11.91 o 
   0 -11   2       29.70       20.64      8.89 o 
   1 -11   2       21.67       35.04     11.60 o 
   2 -11   2       44.32       39.38     12.23 o 
   3 -11   2       63.52       86.34     15.70 o 
   4 -11   2        3.67       12.18     10.30 o 
   5 -11   2       89.77       98.42     16.41 o 
  -4 -10   2        0.05      -29.79     14.90 o 
  -3 -10   2      232.80      182.62     32.06 o 
  -2 -10   2       90.09       96.83     14.86 o 
  -1 -10   2      141.75      145.82     21.38 o 
   0 -10   2       45.36       76.63     12.81 o 
   1 -10   2      223.84      258.92     17.29 o 
   2 -10   2      127.01       90.98     14.66 o 
   3 -10   2       72.95      102.56     15.69 o 
   4 -10   2        4.51       -1.57      9.01 o 
   5 -10   2       54.96       64.91     13.31 o 
   6 -10   2      282.82      287.51     23.67 o 
   7 -10   2       28.96       17.17     13.64 o 
  -5  -9   2       40.55       27.11     20.71 o 
  -4  -9   2        0.58       -1.55     12.12 o 
  -3  -9   2        0.74        4.69     11.95 o 
  -2  -9   2      131.81      146.07     15.54 o 
  -1  -9   2       20.00       18.78      7.08 o 
   0  -9   2      373.36      320.17     13.55 o 
   1  -9   2      151.40      213.78     15.54 o 
   2  -9   2        0.47       11.03      6.48 o 
   3  -9   2       90.00      117.52     21.30 o 
   4  -9   2       38.98       45.20     21.28 o 
   5  -9   2      243.40      253.89     22.14 o 
   6  -9   2      295.52      275.57     23.43 o 
   7  -9   2       44.10       39.37     12.88 o 
  -6  -8   2      123.57      113.23     20.42 o 
  -5  -8   2       19.78       20.86     15.64 o 
  -4  -8   2      138.66      154.74     22.51 o 
  -3  -8   2      107.88      104.11     34.10 o 
  -2  -8   2      499.87      440.87     16.06 o 
  -1  -8   2      598.85      542.98     14.35 o 
   0  -8   2      442.59      432.04     12.63 o 
   1  -8   2       17.64       24.04      5.21 o 
   2  -8   2      375.56      341.08     12.02 o 
   3  -8   2        1.52        3.65      6.27 o 
   4  -8   2      681.80      618.93     26.62 o 
   5  -8   2      215.42      223.92     19.78 o 
   6  -8   2        0.75        1.65     10.29 o 
   7  -8   2      215.43      227.56     21.38 o 
   8  -8   2       31.79       64.09     15.90 o 
  -6  -7   2        6.02       12.06     14.20 o 
  -5  -7   2      123.72      124.79     18.76 o 
  -4  -7   2       94.58      104.36     16.47 o 
  -3  -7   2      800.67      770.10     24.44 o 
  -2  -7   2      375.76      396.54     14.60 o 
  -1  -7   2        0.07        2.38      3.90 o 
   0  -7   2      235.95      228.16      8.30 o 
   1  -7   2        0.84        7.49      3.44 o 
   2  -7   2      552.27      477.47     12.95 o 
   3  -7   2     1052.34      950.19     18.07 o 
   4  -7   2      193.09      211.54     13.97 o 
   5  -7   2       35.96       57.14     11.68 o 
   6  -7   2       31.63       42.27     11.70 o 
   7  -7   2       11.48       13.75     14.85 o 
   8  -7   2       23.75       17.47     12.52 o 
  -7  -6   2       28.95        3.50     18.49 o 
  -6  -6   2       12.56       15.58     15.49 o 
  -5  -6   2       58.53       45.83     15.93 o 
  -4  -6   2       47.50       56.76     13.03 o 
  -3  -6   2       15.10       17.47     11.57 o 
  -2  -6   2      401.02      369.38     10.75 o 
  -1  -6   2        7.53       10.77      3.13 o 
   0  -6   2      519.59      528.97     10.92 o 
   1  -6   2      282.84      286.09      9.30 o 
   2  -6   2      167.15      181.22      9.74 o 
   3  -6   2      272.24      259.90      9.13 o 
   4  -6   2      249.61      232.32      9.57 o 
   5  -6   2      486.37      457.71     12.83 o 
   6  -6   2      438.84      423.30     18.56 o 
   7  -6   2      255.45      283.89     17.98 o 
   8  -6   2       32.08       46.33     11.95 o 
   9  -6   2       53.94       54.37     14.79 o 
  -8  -5   2       18.77       -7.93     14.61 o 
  -7  -5   2        0.49       14.92     14.62 o 
  -6  -5   2       29.92       18.23     14.33 o 
  -5  -5   2       78.30       80.99     15.60 o 
  -4  -5   2      197.42      221.86     20.67 o 
  -3  -5   2      512.53      510.54     17.90 o 
  -2  -5   2        8.50       14.00      3.29 o 
  -1  -5   2      887.60      852.67     13.47 o 
   0  -5   2     1246.43     1310.55     18.54 o 
   1  -5   2      669.19      664.47     13.10 o 
   2  -5   2     1184.55     1171.15     21.72 o 
   3  -5   2       10.94       24.93      4.23 o 
   4  -5   2       85.03      122.19      7.34 o 
   5  -5   2      446.69      446.11     13.62 o 
   6  -5   2      162.36      176.97     15.32 o 
   7  -5   2      287.25      294.23     16.61 o 
   8  -5   2       57.54       72.27     12.66 o 
   9  -5   2        1.15       27.45     17.26 o 
  -8  -4   2        0.76       20.07     29.33 o 
  -7  -4   2        8.52       27.72     14.15 o 
  -6  -4   2      221.04      259.86     35.07 o 
  -5  -4   2      115.08      116.53     17.36 o 
  -4  -4   2       80.85       90.39     14.51 o 
  -3  -4   2       13.00        7.69      4.92 o 
  -2  -4   2       71.90       82.25      7.35 o 
  -1  -4   2      140.27      179.45      5.30 o 
   0  -4   2     2739.70     2814.74     33.67 o 
   1  -4   2     1887.11     1859.31     26.45 o 
   2  -4   2      106.19      149.51     11.07 o 
   3  -4   2      137.45      144.00      9.64 o 
   4  -4   2      124.95      141.08      7.39 o 
   5  -4   2      148.25      162.27      9.58 o 
   6  -4   2       93.94      100.08      9.69 o 
   7  -4   2       37.74       36.36      6.68 o 
   8  -4   2       52.34       47.15     11.01 o 
   9  -4   2       47.21       74.18     31.29 o 
  -8  -3   2      307.48      335.51     26.90 o 
  -7  -3   2        0.12      -12.07     12.08 o 
  -6  -3   2      135.50      134.64     14.08 o 
  -5  -3   2       29.63       29.83     13.22 o 
  -4  -3   2        0.24        3.96      9.52 o 
  -3  -3   2       95.38      104.86     12.15 o 
  -2  -3   2      447.38      461.91     13.34 o 
  -1  -3   2       13.77       16.09      2.25 o 
   0  -3   2       16.81       23.21      3.15 o 
   1  -3   2      246.60      243.92      6.93 o 
   2  -3   2     1432.06     1375.81     26.49 o 
   3  -3   2      505.19      463.76     11.53 o 
   4  -3   2       83.33      110.16     13.18 o 
   5  -3   2      218.00      208.02     10.49 o 
   6  -3   2      179.69      195.85     11.77 o 
   7  -3   2        2.06        5.65      6.77 o 
   8  -3   2       66.12       68.65     15.78 o 
   9  -3   2       28.72       26.42     27.56 o 
  -9  -2   2      111.30       91.81     19.91 o 
  -8  -2   2      301.42      291.39     26.20 o 
  -7  -2   2      146.30      135.15     16.77 o 
  -6  -2   2        2.41       13.47      8.36 o 
  -5  -2   2      310.97      306.47     21.00 o 
  -4  -2   2       39.12       56.42     11.53 o 
  -3  -2   2       10.81       14.91      8.00 o 
  -2  -2   2        8.65        8.43      6.69 o 
  -1  -2   2      962.54      960.30     19.47 o 
   0  -2   2        0.04       -2.51      2.59 o 
   1  -2   2     3027.58     2935.52     42.96 o 
   2  -2   2       27.67       25.29      4.17 o 
   3  -2   2      151.01      162.79      6.84 o 
   4  -2   2      408.26      381.66     15.08 o 
   5  -2   2      790.33      888.42     19.96 o 
   6  -2   2      431.28      412.22     14.82 o 
   7  -2   2       59.23       66.69     18.39 o 
   8  -2   2       66.91       76.21     12.82 o 
   9  -2   2        3.09       29.19     16.28 o 
  -9  -1   2       12.64       12.05     16.67 o 
  -8  -1   2        6.95        9.29     16.77 o 
  -7  -1   2        0.48      -10.90      9.01 o 
  -6  -1   2        0.03        0.19      9.03 o 
  -5  -1   2      163.76      168.23     13.53 o 
  -4  -1   2     2500.63     2565.75     52.47 o 
  -3  -1   2       14.56       20.77      4.37 o 
  -2  -1   2     7822.62     6565.38    923.57 o 
   0  -1   2      239.76      237.59      5.91 o 
   1  -1   2     4915.83     4757.58     94.93 o 
   2  -1   2     7386.74     7152.18    116.08 o 
   3  -1   2      579.95      509.72     19.28 o 
   4  -1   2     5315.85     5219.81    158.36 o 
   5  -1   2     1560.30     1595.04     33.42 o 
   6  -1   2       37.30       27.94      8.26 o 
   7  -1   2        0.23       -4.44      8.62 o 
   8  -1   2        0.06        4.65     13.21 o 
   9  -1   2        0.21        6.67     15.49 o 
  -9   0   2      108.25       91.12     33.39 o 
  -8   0   2      298.94      300.36     24.69 o 
  -7   0   2        8.09        8.09      9.16 o 
  -6   0   2      459.22      498.50     15.38 o 
  -5   0   2      327.60      335.00      9.95 o 
  -4   0   2      228.36      247.70      7.54 o 
  -3   0   2      196.77      184.60      7.07 o 
  -2   0   2     7551.11     7106.50    183.29 o 
  -1   0   2     5671.75     5208.01     65.02 o 
   0   0   2      203.82      166.29      6.89 o 
   1   0   2     3696.18     3432.67     57.06 o 
   2   0   2     4023.96     3793.58     65.61 o 
   3   0   2       72.26      101.11      7.89 o 
   4   0   2      619.82      655.26     18.81 o 
   5   0   2       36.85       38.69      7.13 o 
   6   0   2       70.34       78.90     11.63 o 
   7   0   2        1.32        8.82      9.66 o 
   8   0   2      151.16      170.16     22.35 o 
   9   0   2       12.45       10.83     11.22 o 
  -9   1   2       41.84       39.68     28.18 o 
  -8   1   2        0.08        3.20     13.73 o 
  -7   1   2      213.65      245.50     16.59 o 
  -6   1   2      298.42      312.26     11.99 o 
  -5   1   2      486.92      481.33     11.82 o 
  -4   1   2        7.20        8.19      3.99 o 
  -3   1   2      534.38      488.00     12.12 o 
  -2   1   2      891.90      798.95     10.46 o 
  -1   1   2      534.15      534.54      9.84 o 
   0   1   2      144.62      142.33      8.20 o 
   1   1   2       47.68       68.75     10.65 o 
   2   1   2      780.24      761.66     18.22 o 
   3   1   2        5.15        3.62      5.02 o 
   4   1   2       35.86       36.31      7.74 o 
   5   1   2        0.10        0.14      8.12 o 
   6   1   2       90.46      100.54     15.29 o 
   7   1   2       15.66       -2.84     13.60 o 
   8   1   2       47.55       35.69     16.09 o 
   9   1   2       10.42       20.88     18.62 o 
  -9   2   2       62.17       33.74     26.93 o 
  -8   2   2        1.81       -2.29     13.85 o 
  -7   2   2       37.52       52.52      9.91 o 
  -6   2   2       63.82       65.61      7.34 o 
  -5   2   2       21.37       26.92      5.50 o 
  -4   2   2     1038.39     1003.29     17.07 o 
  -3   2   2       74.75       87.88      5.00 o 
  -2   2   2      348.25      349.44      7.20 o 
  -1   2   2       90.70      101.21      5.15 o 
   0   2   2      102.26      139.82     11.93 o 
   1   2   2     1439.73     1432.76     24.45 o 
   2   2   2      727.32      746.99     18.81 o 
   3   2   2        0.05        2.35      6.03 o 
   4   2   2      323.97      319.73     14.86 o 
   5   2   2      145.83      158.53     16.85 o 
   6   2   2      353.99      339.46     17.34 o 
   7   2   2       70.18       71.92     39.04 o 
   8   2   2       67.27       48.29     17.09 o 
  -9   3   2        1.08       -7.28     14.66 o 
  -8   3   2      229.30      202.18     25.71 o 
  -7   3   2       11.36       13.87      7.49 o 
  -6   3   2       24.34       31.04      7.61 o 
  -5   3   2       77.16       90.13      7.01 o 
  -4   3   2      182.70      189.44      8.30 o 
  -3   3   2       25.02       36.96      4.09 o 
  -2   3   2      780.16      799.70     15.47 o 
  -1   3   2     1308.88     1336.94     19.23 o 
   0   3   2     1548.23     1577.45     24.97 o 
   1   3   2       39.34       54.69      4.55 o 
   2   3   2      505.37      577.83     17.47 o 
   3   3   2       40.25       41.33      6.21 o 
   4   3   2      297.99      295.95     12.82 o 
   5   3   2      337.69      336.99     14.31 o 
   6   3   2       35.09       25.34      7.73 o 
   7   3   2       11.12       30.89     16.54 o 
   8   3   2        0.26       -0.07     14.98 o 
  -9   4   2       68.06       29.58     19.26 o 
  -8   4   2        4.06      -10.87     13.02 o 
  -7   4   2      250.45      266.03     21.34 o 
  -6   4   2       97.76      105.23     10.19 o 
  -5   4   2      593.00      632.48     28.14 o 
  -4   4   2      138.03      156.25      7.50 o 
  -3   4   2      745.40      730.22     14.20 o 
  -2   4   2     1794.19     1902.05     30.58 o 
  -1   4   2      110.42      127.92      8.84 o 
   0   4   2       27.07       23.08      3.40 o 
   1   4   2      106.97      118.78      6.68 o 
   2   4   2      300.39      311.13      9.09 o 
   3   4   2      803.56      829.73     20.33 o 
   4   4   2       10.69       14.10      6.67 o 
   5   4   2        0.39        8.73      6.28 o 
   6   4   2       22.67       31.44     15.06 o 
   7   4   2       13.34      -18.44     14.95 o 
   8   4   2        7.75       10.69     16.00 o 
  -9   5   2       50.89       61.99     22.81 o 
  -8   5   2        0.89       12.64     17.08 o 
  -7   5   2       11.31       -3.36     14.88 o 
  -6   5   2        0.04       -6.12     13.29 o 
  -5   5   2       18.74       29.69      8.59 o 
  -4   5   2       41.61       52.95      7.06 o 
  -3   5   2      159.54      174.59      8.41 o 
  -2   5   2      228.32      205.55      7.38 o 
  -1   5   2      164.87      154.19      7.15 o 
   0   5   2      183.04      186.12      7.34 o 
   1   5   2       65.95       74.01      6.31 o 
   2   5   2      175.23      185.37      8.57 o 
   3   5   2       36.93       35.45      6.03 o 
   4   5   2       24.81       26.58      7.95 o 
   5   5   2        0.30       -4.17      6.65 o 
   6   5   2       47.98       32.09     21.58 o 
   7   5   2        0.51       -3.87     18.12 o 
  -9   6   2        7.25       24.23     19.07 o 
  -8   6   2       16.76        9.72     12.93 o 
  -7   6   2      372.89      354.41     31.21 o 
  -6   6   2       69.67       72.10     13.90 o 
  -5   6   2       29.40       32.46      9.07 o 
  -4   6   2      237.64      257.35     12.30 o 
  -3   6   2      353.22      331.18     15.00 o 
  -2   6   2        0.09       -2.33      3.90 o 
  -1   6   2      465.92      434.51     13.06 o 
   0   6   2       93.69      110.94      9.47 o 
   1   6   2      178.55      193.60     10.17 o 
   2   6   2       75.26       62.55      9.16 o 
   3   6   2      900.89      935.05     27.76 o 
   4   6   2       85.44       96.03     13.55 o 
   5   6   2       25.07       34.19     15.63 o 
   6   6   2        0.60       -2.81     14.08 o 
   7   6   2        0.04      -13.66     15.91 o 
  -8   7   2      103.18       92.01     16.93 o 
  -7   7   2       15.23       22.50     13.07 o 
  -6   7   2      116.11      117.18     12.72 o 
  -5   7   2        4.08        1.52      7.29 o 
  -4   7   2      220.06      260.05     15.31 o 
  -3   7   2     1078.72      973.23     34.54 o 
  -2   7   2      461.76      418.50     35.47 o 
  -1   7   2      233.20      213.01     11.19 o 
   0   7   2     1808.03     1814.55     38.76 o 
   1   7   2       40.21       40.95      8.20 o 
   2   7   2      267.58      241.07     19.16 o 
   3   7   2      238.81      272.31     17.21 o 
   4   7   2       10.29        7.78      9.30 o 
   5   7   2        0.02        2.64     13.29 o 
   6   7   2        5.67       -2.40     22.40 o 
  -8   8   2       18.95       30.49     14.28 o 
  -7   8   2        1.86       12.44     12.88 o 
  -6   8   2       16.64       17.50      9.75 o 
  -5   8   2        2.52       -2.74      8.29 o 
  -4   8   2      431.84      428.42     18.36 o 
  -3   8   2      447.76      376.45     34.65 o 
  -2   8   2      111.47      113.49     15.21 o 
  -1   8   2       40.02       45.81     14.56 o 
   0   8   2      287.44      294.77     15.43 o 
   1   8   2      176.94      201.02     13.68 o 
   2   8   2       95.32      126.20     24.04 o 
   3   8   2      197.04      207.79     20.63 o 
   4   8   2       36.92       68.99     15.04 o 
   5   8   2        7.16       34.23     24.17 o 
  -7   9   2        1.57        1.76     31.50 o 
  -6   9   2        3.63        7.73     12.51 o 
  -5   9   2       32.37       34.36     10.42 o 
  -4   9   2       31.03       38.86      9.94 o 
  -3   9   2       40.42       46.41     12.31 o 
  -2   9   2        5.56        4.90      9.71 o 
  -1   9   2       98.29      102.92     14.84 o 
   0   9   2      104.26      117.73     12.09 o 
   1   9   2      251.30      282.11     22.20 o 
   2   9   2      286.66      235.36     69.37 o 
   3   9   2        1.05        2.13     16.52 o 
   4   9   2       57.05       35.47     24.45 o 
  -6  10   2       27.20       32.61     13.61 o 
  -5  10   2       63.97       60.13     14.21 o 
  -4  10   2       67.20       68.04     15.93 o 
  -3  10   2       28.95       41.46     12.75 o 
  -2  10   2        3.56       16.29     14.47 o 
  -1  10   2       47.92       59.70     13.55 o 
   0  10   2       13.24       25.68     10.92 o 
   1  10   2       36.54       64.10     21.81 o 
   2  10   2       40.82       30.05     14.67 o 
   3  10   2        0.19       14.43     13.78 o 
  -4  11   2       40.57       19.68     11.59 o 
  -3  11   2      178.65      206.96     35.13 o 
  -2  11   2       86.95      104.42     29.98 o 
  -1  11   2        0.30        6.94     11.11 o 
   0  11   2       40.64       55.26     23.89 o 
   0 -12   3       58.07       68.62     12.63 o 
   1 -12   3      136.83      137.51     27.89 o 
   2 -12   3        0.95       -1.58      8.93 o 
   3 -12   3       33.31       51.35     13.93 o 
  -2 -11   3       74.11       63.52     12.90 o 
  -1 -11   3       26.13       26.84      9.71 o 
   0 -11   3       12.04       15.63      8.82 o 
   1 -11   3        3.18        2.28      7.14 o 
   2 -11   3      204.77      225.60     22.90 o 
   3 -11   3      216.77      223.27     22.49 o 
   4 -11   3      167.71      177.27     20.66 o 
   5 -11   3       28.66       23.45     11.72 o 
  -4 -10   3       47.95       31.20     17.07 o 
  -3 -10   3       47.58       26.66     15.20 o 
  -2 -10   3      208.94      217.68     16.00 o 
  -1 -10   3        8.14        8.37      7.80 o 
   0 -10   3      228.68      288.50     19.53 o 
   1 -10   3      102.57      132.93     13.32 o 
   2 -10   3       88.81      112.09     13.11 o 
   3 -10   3       50.48       54.57     12.56 o 
   4 -10   3        9.45       10.04      9.68 o 
   5 -10   3        8.18        9.92      9.55 o 
   6 -10   3        4.23       16.02     10.53 o 
   7 -10   3      132.05      132.70     19.61 o 
  -5  -9   3       29.35       20.14     14.50 o 
  -4  -9   3      381.58      355.28     25.97 o 
  -3  -9   3      323.46      289.93     23.03 o 
  -2  -9   3      273.96      257.70     15.82 o 
  -1  -9   3       17.13        7.82      6.51 o 
   0  -9   3       60.22       61.99      7.03 o 
   1  -9   3       49.81       62.57      8.52 o 
   2  -9   3        4.28       10.25      5.71 o 
   3  -9   3       88.54      112.63     11.79 o 
   4  -9   3      205.46      230.52     20.87 o 
   5  -9   3      260.43      284.25     21.34 o 
   6  -9   3       59.88       89.26     23.13 o 
   7  -9   3       81.60       78.80     16.29 o 
  -6  -8   3       60.74       45.15     15.81 o 
  -5  -8   3       88.17       47.19     14.46 o 
  -4  -8   3      199.36      196.24     21.76 o 
  -3  -8   3        6.75        9.02     11.73 o 
  -2  -8   3      167.10      193.60     12.33 o 
  -1  -8   3      462.02      411.35     15.17 o 
   0  -8   3       42.26       70.76      6.86 o 
   1  -8   3       15.75       15.08      4.59 o 
   2  -8   3       21.57       21.86      5.54 o 
   3  -8   3        0.11       -0.90      6.13 o 
   4  -8   3        3.41        7.12      6.66 o 
   5  -8   3        1.38       12.97      9.34 o 
   6  -8   3      163.99      220.80     20.38 o 
   7  -8   3       26.83       31.45     12.38 o 
   8  -8   3        3.76       15.45     13.15 o 
  -6  -7   3        0.31        2.32     11.95 o 
  -5  -7   3       15.69       31.04     14.08 o 
  -4  -7   3        0.53       -1.88     10.19 o 
  -3  -7   3      351.73      338.50     21.98 o 
  -2  -7   3       16.10       22.60      8.06 o 
  -1  -7   3      178.72      195.98     14.82 o 
   0  -7   3       97.20      106.30      9.17 o 
   1  -7   3       78.59      103.18     10.35 o 
   2  -7   3      682.03      633.29     15.09 o 
   3  -7   3     1087.68      990.04     22.13 o 
   4  -7   3        4.97        2.55      6.75 o 
   5  -7   3      603.48      545.63     16.39 o 
   6  -7   3      224.53      269.48     16.46 o 
   7  -7   3       26.36       61.97     13.51 o 
   8  -7   3        8.24       35.60     18.78 o 
  -7  -6   3       58.95       47.92     15.71 o 
  -6  -6   3        0.11       -4.66     11.34 o 
  -5  -6   3       71.37       89.55     17.08 o 
  -4  -6   3       39.64       30.47     13.10 o 
  -3  -6   3       21.49        3.41     19.78 o 
  -2  -6   3       26.49       27.02      4.35 o 
  -1  -6   3      834.53      849.48     16.31 o 
   0  -6   3      255.68      227.26      8.43 o 
   1  -6   3      348.63      292.31      9.35 o 
   2  -6   3       20.97       29.22      4.92 o 
   3  -6   3       24.75       29.37      5.92 o 
   4  -6   3        8.87        3.00      4.64 o 
   5  -6   3        0.32        2.31      5.46 o 
   6  -6   3        7.53       14.21      6.53 o 
   7  -6   3       56.91       68.71     11.34 o 
   8  -6   3       62.89       92.33     13.29 o 
   9  -6   3      135.91      152.75     23.27 o 
  -8  -5   3       63.78       29.26     26.81 o 
  -7  -5   3      190.78      175.01     25.49 o 
  -6  -5   3       53.94       65.71     16.27 o 
  -5  -5   3        0.06      -10.23     24.63 o 
  -4  -5   3      359.92      362.78     24.57 o 
  -3  -5   3       12.37       21.57      8.17 o 
  -2  -5   3      154.60      156.26     10.62 o 
  -1  -5   3       41.76       73.26      6.11 o 
   0  -5   3      124.61      146.50      6.55 o 
   1  -5   3      354.03      357.27      9.49 o 
   2  -5   3     1044.59     1006.66     19.67 o 
   3  -5   3       61.25       93.80     10.00 o 
   4  -5   3      926.85      882.11     17.38 o 
   5  -5   3        4.00        1.87      5.32 o 
   6  -5   3       71.76       85.71      9.06 o 
   7  -5   3        0.44       19.59     11.13 o 
   8  -5   3      214.96      225.01     19.06 o 
   9  -5   3       49.81       54.58     22.05 o 
  -8  -4   3       90.88       72.52     18.40 o 
  -7  -4   3      238.99      216.23     23.74 o 
  -6  -4   3      442.71      469.42     33.80 o 
  -5  -4   3       28.13       30.78     13.48 o 
  -4  -4   3       68.14       71.37     14.02 o 
  -3  -4   3        3.80        6.68      4.63 o 
  -2  -4   3      255.24      295.43     21.32 o 
  -1  -4   3      146.68      134.54      9.66 o 
   0  -4   3      415.02      400.80      9.17 o 
   1  -4   3      195.70      185.00      6.82 o 
   2  -4   3     1150.84     1148.17     24.31 o 
   3  -4   3      293.79      284.47     11.80 o 
   4  -4   3       18.15       21.17      5.90 o 
   5  -4   3       42.24       38.70      6.21 o 
   6  -4   3       31.57       25.12      7.12 o 
   7  -4   3      706.03      726.85     20.52 o 
   8  -4   3      378.03      456.78     30.27 o 
   9  -4   3       41.20       50.99     18.90 o 
  -8  -3   3      142.32      170.31     34.55 o 
  -7  -3   3      450.52      425.87     54.59 o 
  -6  -3   3      539.71      583.42     26.07 o 
  -5  -3   3       31.67       24.41     13.32 o 
  -4  -3   3        1.28        3.33      9.89 o 
  -3  -3   3        7.68       13.70      8.29 o 
  -2  -3   3       25.49       30.94      8.03 o 
  -1  -3   3      480.99      461.64     10.89 o 
   0  -3   3      145.66      146.83      6.90 o 
   1  -3   3       41.17       40.37      4.50 o 
   2  -3   3      247.39      236.76      9.43 o 
   3  -3   3      355.68      308.01     11.67 o 
   4  -3   3      434.94      447.96     12.43 o 
   5  -3   3      347.44      333.03     12.34 o 
   6  -3   3      688.09      666.30     18.51 o 
   7  -3   3       21.46       33.96     10.31 o 
   8  -3   3       58.60       60.36     12.12 o 
   9  -3   3        0.96       16.25     21.56 o 
  -9  -2   3       87.95       48.49     18.35 o 
  -8  -2   3       18.17      -13.61     15.54 o 
  -7  -2   3       18.05        5.74      9.31 o 
  -6  -2   3      144.57      173.95     22.30 o 
  -5  -2   3      123.34      144.42     16.89 o 
  -3  -2   3        2.05       -5.02     11.38 o 
  -2  -2   3     1328.27     1274.20     36.52 o 
  -1  -2   3      404.78      385.75     17.53 o 
   0  -2   3      327.94      295.24      8.25 o 
   1  -2   3     1944.42     1880.37     29.40 o 
   2  -2   3     1728.30     1657.19     26.39 o 
   3  -2   3     2018.65     2024.50     32.26 o 
   4  -2   3     1946.65     1773.42     79.45 o 
   5  -2   3       71.07       61.48      9.90 o 
   6  -2   3      597.28      587.21     16.84 o 
   7  -2   3       19.50       34.40     10.10 o 
   8  -2   3       95.38       94.37     13.73 o 
   9  -2   3       81.31       91.71     19.10 o 
  -9  -1   3       23.35       16.42     29.32 o 
  -8  -1   3       91.36       96.80     19.00 o 
  -7  -1   3        6.17      -12.28      8.82 o 
  -6  -1   3      115.97      124.66     18.03 o 
  -5  -1   3      188.16      235.93     11.48 o 
  -4  -1   3     1053.74     1148.69     26.50 o 
  -3  -1   3      686.44      673.90     22.08 o 
  -2  -1   3      163.30      156.93     10.76 o 
  -1  -1   3       55.75       74.89      7.10 o 
   0  -1   3       32.73       29.90      5.84 o 
   1  -1   3        8.67        3.22      3.51 o 
   2  -1   3      602.69      668.12     15.96 o 
   3  -1   3      247.88      268.77     13.08 o 
   4  -1   3     1510.88     1429.44     35.55 o 
   5  -1   3      112.59      103.04      8.07 o 
   6  -1   3       25.06        8.71      9.49 o 
   7  -1   3      252.86      273.92     17.11 o 
   8  -1   3       22.66       31.53     10.55 o 
   9  -1   3        3.62       18.33     13.39 o 
  -9   0   3       29.11       -3.28     28.85 o 
  -8   0   3        6.99      -11.45     13.42 o 
  -7   0   3        2.59       -0.80     12.50 o 
  -6   0   3       89.33      118.40     14.02 o 
  -5   0   3      527.61      560.68     14.65 o 
  -4   0   3     1494.64     1573.91     40.35 o 
  -3   0   3      559.92      513.45      9.77 o 
  -2   0   3      845.06      858.77     11.73 o 
  -1   0   3     1165.65     1130.92     14.65 o 
   0   0   3      120.52      126.17     18.17 o 
   1   0   3     1062.53     1052.51     21.16 o 
   2   0   3        9.29        9.75      5.24 o 
   3   0   3      117.80      135.63     15.42 o 
   4   0   3        3.03       -0.91      6.82 o 
   5   0   3       32.24       37.70      9.54 o 
   6   0   3       19.49       11.44      9.60 o 
   7   0   3      132.19      131.78     14.36 o 
   8   0   3      174.53      200.53     50.65 o 
   9   0   3        1.34       10.57     16.56 o 
  -9   1   3       15.90       -8.68     15.61 o 
  -8   1   3       46.40       36.42     13.98 o 
  -7   1   3      136.65      104.79     15.09 o 
  -6   1   3       18.33       13.74      6.67 o 
  -5   1   3       30.88       42.72      5.54 o 
  -4   1   3       26.18       35.97      4.53 o 
  -3   1   3      319.17      303.82      6.52 o 
  -2   1   3     1971.53     1928.76     21.59 o 
  -1   1   3       69.10       73.26      5.70 o 
   0   1   3      492.16      488.12     10.41 o 
   1   1   3      119.86      126.00     17.63 o 
   2   1   3       12.45       10.29      4.57 o 
   3   1   3      115.94      114.70      9.50 o 
   4   1   3       40.49       37.79      8.43 o 
   5   1   3       16.77        8.17      9.10 o 
   6   1   3       49.44       35.25     10.26 o 
   7   1   3       98.76       93.32     23.63 o 
   8   1   3       18.73       21.21     14.67 o 
   9   1   3        5.54       -5.95     14.97 o 
  -9   2   3       52.04       33.01     16.99 o 
  -8   2   3        0.18      -24.58     12.29 o 
  -7   2   3      312.72      294.31     21.21 o 
  -6   2   3      197.15      203.01     11.27 o 
  -5   2   3       44.23       48.81      5.97 o 
  -4   2   3       47.35       50.46      4.16 o 
  -3   2   3      125.97      131.38      5.77 o 
  -2   2   3       16.99       16.08      3.16 o 
  -1   2   3      238.94      263.06      6.54 o 
   0   2   3      434.95      447.72      9.22 o 
   1   2   3     1575.58     1595.95     27.21 o 
   2   2   3      142.83      163.41      8.64 o 
   3   2   3      611.03      637.78     19.22 o 
   4   2   3       21.69       33.22      9.26 o 
   5   2   3       51.79       39.16     10.89 o 
   6   2   3      639.62      662.63     27.73 o 
   7   2   3      171.60      133.53     20.62 o 
   8   2   3      273.31      184.16     33.95 o 
  -9   3   3       95.80       66.55     22.88 o 
  -8   3   3      223.12      195.27     37.76 o 
  -7   3   3      119.57      102.06     25.08 o 
  -6   3   3       27.17       40.43      7.82 o 
  -5   3   3       79.74       85.63      8.88 o 
  -4   3   3       37.08       41.99      4.98 o 
  -3   3   3      161.77      142.49      9.72 o 
  -2   3   3      101.67       97.31      6.17 o 
  -1   3   3      550.97      550.84     10.69 o 
   0   3   3     1739.95     1881.76     26.77 o 
   1   3   3       96.92      112.69      5.92 o 
   2   3   3     1030.92     1093.24     22.35 o 
   3   3   3      354.48      333.35     15.91 o 
   4   3   3      259.01      275.11     13.15 o 
   5   3   3      185.58      205.37     13.12 o 
   6   3   3       77.22       97.47     10.70 o 
   7   3   3       95.45       90.74     19.21 o 
  -9   4   3      136.48      117.58     26.17 o 
  -8   4   3       79.36       91.14     23.21 o 
  -7   4   3      327.69      373.01     22.64 o 
  -6   4   3       28.78       33.75      8.02 o 
  -5   4   3       40.86       50.68      7.20 o 
  -4   4   3       97.07      115.91      7.59 o 
  -3   4   3       15.30       19.72      4.80 o 
  -2   4   3      410.69      454.09     12.02 o 
  -1   4   3      424.59      485.67     10.67 o 
   0   4   3      985.30     1056.52     19.68 o 
   1   4   3      228.89      222.69      7.35 o 
   2   4   3       99.40       85.16      8.95 o 
   3   4   3      120.41      124.65     10.23 o 
   4   4   3       97.95      119.10     10.86 o 
   5   4   3      124.07      107.86     10.62 o 
   6   4   3      225.24      261.83     20.96 o 
   7   4   3       32.80       26.80     17.47 o 
  -9   5   3        0.02       -2.66     18.27 o 
  -8   5   3      271.70      215.36     28.83 o 
  -7   5   3       30.66       20.72     12.27 o 
  -6   5   3       23.59        6.53     30.37 o 
  -5   5   3       18.54       15.72      8.75 o 
  -4   5   3       33.57       32.02      7.33 o 
  -3   5   3       33.96       40.25      6.69 o 
  -2   5   3      216.75      213.55     11.32 o 
  -1   5   3      222.07      229.75      9.87 o 
   0   5   3      217.45      202.63      8.97 o 
   1   5   3      443.80      443.16     11.51 o 
   2   5   3       32.74       28.22      8.20 o 
   3   5   3       52.09       58.51      8.55 o 
   4   5   3      108.52      104.45     10.84 o 
   5   5   3       83.48       66.43      9.85 o 
   6   5   3       25.73       10.98     14.39 o 
   7   5   3       21.20       31.18     19.98 o 
  -8   6   3        3.14      -17.17     16.44 o 
  -7   6   3      111.38      107.86     36.44 o 
  -6   6   3      134.43      129.04     13.20 o 
  -5   6   3        1.13       -8.27      7.60 o 
  -4   6   3      191.97      179.31     13.75 o 
  -3   6   3        8.17        9.39      6.40 o 
  -2   6   3        0.38        1.25      5.52 o 
  -1   6   3        8.21        8.91      4.60 o 
   0   6   3      238.16      222.49     13.07 o 
   1   6   3      548.96      545.58     15.70 o 
   2   6   3      888.12      950.69     27.36 o 
   3   6   3      166.18      178.84     14.55 o 
   4   6   3      170.09      176.44     15.42 o 
   5   6   3       68.65       80.18     12.34 o 
   6   6   3      116.22      148.50     54.63 o 
  -8   7   3      146.27      112.19     18.51 o 
  -7   7   3       32.03       26.45     13.48 o 
  -6   7   3        4.43       -5.42      8.83 o 
  -5   7   3      210.88      190.19     14.81 o 
  -4   7   3        9.82       10.81      8.60 o 
  -3   7   3       86.02       96.44     14.19 o 
  -2   7   3      130.02      164.51     17.50 o 
  -1   7   3      398.54      387.56     16.34 o 
   0   7   3      652.55      651.02     21.11 o 
   1   7   3       96.86      103.28     10.19 o 
   2   7   3      802.93      849.45     34.21 o 
   3   7   3       17.57       28.91     22.74 o 
   4   7   3       18.77       21.79     10.35 o 
   5   7   3      309.55      264.32     36.30 o 
  -7   8   3       17.70       28.81     17.58 o 
  -6   8   3      167.10      136.55     15.02 o 
  -5   8   3        2.49       13.07      8.86 o 
  -4   8   3        9.33       17.39      9.06 o 
  -3   8   3      109.32      125.43     15.83 o 
  -2   8   3       71.86       64.93     12.45 o 
  -1   8   3      361.06      354.09     20.98 o 
   0   8   3        5.16       -0.35      6.29 o 
   1   8   3       22.47       35.91     11.61 o 
   2   8   3        0.08        2.74      9.80 o 
   3   8   3      352.57      367.40     24.78 o 
   4   8   3        7.10        8.61     14.16 o 
   5   8   3      111.66      104.18     28.92 o 
  -6   9   3        2.34       10.74     12.93 o 
  -5   9   3       42.02       41.30     10.62 o 
  -4   9   3       45.26       71.69     16.73 o 
  -3   9   3      256.91      271.34     20.65 o 
  -2   9   3      198.02      213.27     35.27 o 
  -1   9   3        9.26       18.50      9.81 o 
   0   9   3       72.13       68.61     13.10 o 
   1   9   3      186.94      182.45     19.16 o 
   2   9   3       71.58       78.80     15.12 o 
   3   9   3        0.01       14.50     13.16 o 
  -5  10   3       63.91       76.76     16.24 o 
  -4  10   3       97.07       90.20     13.47 o 
  -3  10   3       40.77       53.32     13.62 o 
  -2  10   3       20.05       21.41     11.18 o 
  -1  10   3      331.00      361.40     22.80 o 
   0  10   3       12.91       14.02     19.49 o 
   1  10   3       78.56       95.13     23.60 o 
   2  10   3      112.03      117.11     50.09 o 
  -3  11   3      110.36      117.88     17.89 o 
  -2  11   3        0.03       13.51     11.72 o 
  -1  11   3       98.87      116.57     17.73 o 
   0 -12   4       55.95       54.15     11.39 o 
   1 -12   4       22.19       11.94     12.91 o 
   2 -12   4       14.72       18.77     12.15 o 
   3 -12   4        0.03        1.89      9.12 o 
  -2 -11   4       70.21       57.91     13.56 o 
  -1 -11   4       77.74       94.15     20.96 o 
   0 -11   4       45.57       61.77     11.19 o 
   1 -11   4        6.80        6.39     12.11 o 
   2 -11   4      105.24      154.12     15.84 o 
   3 -11   4      154.55      195.13     21.94 o 
   4 -11   4       53.74       77.81     17.79 o 
   5 -11   4       30.22       18.79     12.09 o 
  -4 -10   4       19.55       24.39     16.15 o 
  -3 -10   4        3.16        5.07     18.00 o 
  -2 -10   4       18.39       21.79      8.79 o 
  -1 -10   4        0.18       -1.36      6.05 o 
   0 -10   4       29.26       37.19      8.37 o 
   1 -10   4      100.64      138.88     14.05 o 
   2 -10   4      125.02      171.10     15.27 o 
   3 -10   4       10.90        1.30      7.07 o 
   4 -10   4       10.05       13.15      9.24 o 
   5 -10   4       54.14       49.84     15.88 o 
   6 -10   4        2.78       16.20     12.58 o 
  -5  -9   4      178.84      169.06     22.31 o 
  -4  -9   4      255.39      210.60     35.59 o 
  -3  -9   4        2.52       13.36     12.48 o 
  -2  -9   4      147.18      174.86     15.15 o 
  -1  -9   4      437.40      379.11     15.20 o 
   0  -9   4        8.39        1.32      5.92 o 
   1  -9   4       35.66       25.30      5.51 o 
   2  -9   4       81.62       80.04     11.67 o 
   3  -9   4      531.72      474.05     19.43 o 
   4  -9   4        6.51        8.83      7.75 o 
   5  -9   4        0.56        7.64      9.23 o 
   6  -9   4        4.30       -1.29      9.57 o 
   7  -9   4        1.73        7.94     11.20 o 
  -6  -8   4      193.62      147.71     23.48 o 
  -5  -8   4        7.17       13.37     13.68 o 
  -4  -8   4      216.20      189.69     21.20 o 
  -3  -8   4      275.87      245.28     21.12 o 
  -2  -8   4        1.59       -5.71      6.03 o 
  -1  -8   4      566.09      480.68     16.19 o 
   0  -8   4        1.55        3.15      4.17 o 
   1  -8   4      351.96      319.27     12.57 o 
   2  -8   4     1100.29      930.69     19.93 o 
   3  -8   4      283.38      245.86     21.40 o 
   4  -8   4       13.68        5.59      7.07 o 
   5  -8   4      403.28      391.52     14.89 o 
   6  -8   4       12.73       14.19     10.63 o 
   7  -8   4       82.63       73.34     14.50 o 
   8  -8   4       45.71       95.61     16.61 o 
  -6  -7   4      120.33      138.72     21.03 o 
  -5  -7   4       79.95       84.28     18.03 o 
  -4  -7   4       48.63       36.32     17.31 o 
  -3  -7   4       21.31       23.20     19.77 o 
  -2  -7   4      114.27      125.49      9.73 o 
  -1  -7   4       11.51       14.28      4.10 o 
   0  -7   4      173.58      195.62     11.15 o 
   1  -7   4       92.24      124.27     11.79 o 
   2  -7   4      393.59      356.32     11.99 o 
   3  -7   4        0.42        1.28      5.28 o 
   4  -7   4       91.11      102.65     15.58 o 
   5  -7   4      142.67      145.19     15.40 o 
   6  -7   4      289.61      265.42     11.78 o 
   7  -7   4        0.34       19.18     20.95 o 
   8  -7   4       48.66       93.70     21.16 o 
  -7  -6   4       21.13        0.01     13.65 o 
  -6  -6   4        9.91       -1.02     12.57 o 
  -5  -6   4      163.54      150.87     19.65 o 
  -4  -6   4       45.10       44.58     13.55 o 
  -3  -6   4      291.07      285.24     20.74 o 
  -2  -6   4      535.99      506.52     18.14 o 
  -1  -6   4        2.48        1.34      3.73 o 
   0  -6   4       94.56      104.64      6.76 o 
   1  -6   4      627.90      608.27     15.23 o 
   2  -6   4      701.84      634.42     14.65 o 
   3  -6   4        3.07        1.53      4.94 o 
   4  -6   4     1337.49     1226.97     22.75 o 
   5  -6   4       12.68       15.56      6.27 o 
   6  -6   4      165.27      190.31     11.18 o 
   7  -6   4       10.08       13.97     10.77 o 
   8  -6   4       92.71      116.50     21.22 o 
  -8  -5   4        0.11       -8.55     12.90 o 
  -7  -5   4       90.17       94.95     17.35 o 
  -6  -5   4       16.58       22.86     12.44 o 
  -5  -5   4        3.02       -5.52     11.10 o 
  -4  -5   4      843.48      833.52     32.60 o 
  -3  -5   4       97.01      120.71     15.15 o 
  -2  -5   4      115.96      130.72      9.54 o 
  -1  -5   4      831.74      795.92     14.53 o 
   0  -5   4       43.04       54.59      4.76 o 
   1  -5   4      323.73      360.39     15.07 o 
   2  -5   4       19.00       25.28      5.29 o 
   3  -5   4        0.34       -0.46      4.88 o 
   4  -5   4      124.74      138.96      8.82 o 
   5  -5   4      539.75      519.22     15.78 o 
   6  -5   4      465.52      479.59     16.21 o 
   7  -5   4        0.18       14.06      7.77 o 
   8  -5   4        8.93       18.57     18.59 o 
   9  -5   4       37.65       73.63     18.65 o 
  -8  -4   4       22.67       10.39     15.12 o 
  -7  -4   4        0.07        4.26      9.82 o 
  -6  -4   4      507.11      501.31     27.87 o 
  -5  -4   4      539.59      550.75     27.43 o 
  -4  -4   4      709.17      696.19     28.82 o 
  -3  -4   4        0.06       -1.80      8.82 o 
  -2  -4   4        5.57        6.06      5.03 o 
  -1  -4   4       69.37       89.27      6.11 o 
   0  -4   4      529.09      547.91     11.21 o 
   1  -4   4       21.34       33.17      4.77 o 
   2  -4   4      917.00      898.03     20.98 o 
   3  -4   4      197.01      186.28     10.34 o 
   4  -4   4        5.35       11.32      5.01 o 
   5  -4   4       15.83       17.39      6.18 o 
   6  -4   4      268.90      255.99     12.59 o 
   7  -4   4      166.24      186.87     16.70 o 
   8  -4   4        6.94       38.35     11.36 o 
   9  -4   4       94.78       88.23     39.81 o 
  -8  -3   4       16.89        1.86     14.25 o 
  -7  -3   4      354.21      365.08     18.65 o 
  -6  -3   4       43.79       55.22     12.96 o 
  -5  -3   4      289.45      296.52     21.66 o 
  -4  -3   4      102.00      134.58     15.89 o 
  -3  -3   4     1268.25     1207.02     70.85 o 
  -2  -3   4     1039.04      923.58     28.02 o 
  -1  -3   4       36.03       56.15      5.79 o 
   0  -3   4       37.59       47.66      4.59 o 
   1  -3   4        0.37        3.91      3.23 o 
   2  -3   4      472.82      469.64     13.44 o 
   3  -3   4      248.62      218.45      8.63 o 
   4  -3   4       15.95       26.05      5.33 o 
   5  -3   4        0.57        3.89      4.25 o 
   6  -3   4      526.78      525.40     16.33 o 
   7  -3   4        4.94       19.73      9.87 o 
   8  -3   4      214.15      225.66     17.35 o 
   9  -3   4       30.59       46.91     13.36 o 
  -9  -2   4       18.34       13.52     26.83 o 
  -8  -2   4        3.04       -3.23     10.06 o 
  -7  -2   4       34.43       32.57     10.49 o 
  -6  -2   4      198.62      213.11     15.12 o 
  -5  -2   4      166.79      209.59     19.64 o 
  -4  -2   4       18.15       19.28     10.19 o 
  -3  -2   4       83.30       77.34     11.50 o 
  -2  -2   4       49.95       43.43     15.39 o 
  -1  -2   4       42.96       65.53      5.62 o 
   0  -2   4     3636.90     3525.91     50.58 o 
   1  -2   4     2421.82     2298.74     35.66 o 
   2  -2   4      351.65      357.14      9.59 o 
   3  -2   4      449.81      448.07     16.20 o 
   4  -2   4      174.46      167.15     11.54 o 
   5  -2   4     1862.53     1796.06     35.44 o 
   6  -2   4      329.71      330.41     17.29 o 
   7  -2   4       52.91       61.68     12.10 o 
   8  -2   4       28.76       36.30      7.79 o 
   9  -2   4       46.95       68.07     22.49 o 
  -9  -1   4        5.99       -2.60     17.57 o 
  -8  -1   4        6.19       -7.68     12.89 o 
  -7  -1   4      122.02      140.01     14.37 o 
  -6  -1   4      425.31      419.35     18.11 o 
  -5  -1   4       19.35        3.74      8.11 o 
  -4  -1   4     2598.83     2469.10     65.15 o 
  -3  -1   4     4541.51     4411.66     96.15 o 
  -2  -1   4      817.92      774.88     17.45 o 
  -1  -1   4       56.18       51.74      4.77 o 
   0  -1   4       31.41       45.23      5.47 o 
   1  -1   4       16.29       16.06      5.55 o 
   2  -1   4       25.01       19.77      4.74 o 
   3  -1   4     1801.71     1907.23     37.59 o 
   4  -1   4      274.12      234.92     11.29 o 
   5  -1   4      116.93      133.81     12.43 o 
   6  -1   4       24.39       29.36      9.62 o 
   7  -1   4       69.71       69.96     12.58 o 
   8  -1   4       41.92       51.76     12.62 o 
   9  -1   4        0.57        4.17     14.26 o 
  -9   0   4        6.68       -3.88     15.34 o 
  -8   0   4       20.95        3.55     13.53 o 
  -7   0   4      187.02      209.80     16.12 o 
  -6   0   4      290.83      291.07     18.48 o 
  -5   0   4      980.25      956.54     21.94 o 
  -4   0   4      169.79      171.27      7.70 o 
  -3   0   4      442.92      424.40      9.71 o 
  -2   0   4        0.03        2.41      2.55 o 
  -1   0   4      361.99      395.81      7.57 o 
   0   0   4     2427.78     2344.51     41.90 o 
   1   0   4       54.03       71.08      6.27 o 
   2   0   4       79.19       74.08      8.62 o 
   3   0   4      411.04      416.75     14.64 o 
   4   0   4       82.33       99.35     10.38 o 
   5   0   4      128.14      167.43     16.40 o 
   6   0   4        2.97        9.57      9.29 o 
   7   0   4        0.13        4.32     13.33 o 
   8   0   4       11.39       15.43     11.43 o 
   9   0   4       14.67       29.12     17.98 o 
  -9   1   4        0.00      -25.07     14.45 o 
  -8   1   4      122.81       99.29     39.64 o 
  -7   1   4      420.24      438.88     34.70 o 
  -6   1   4       19.76       30.55     10.23 o 
  -5   1   4      236.24      254.28      9.19 o 
  -4   1   4       15.61       14.35      3.63 o 
  -3   1   4       12.90       21.79      3.49 o 
  -2   1   4      911.86      915.69     12.22 o 
  -1   1   4      414.26      417.39      7.16 o 
   0   1   4     1570.36     1502.14     21.60 o 
   1   1   4       11.68       11.69      5.48 o 
   2   1   4      234.25      209.82     11.19 o 
   3   1   4      267.07      259.57     14.79 o 
   4   1   4        6.05        3.34      7.41 o 
   5   1   4      265.55      304.33     24.11 o 
   6   1   4      393.47      372.69     19.15 o 
   7   1   4      230.51      210.89     18.11 o 
   8   1   4      168.82      126.70     19.01 o 
  -9   2   4        0.39      -14.39     15.61 o 
  -8   2   4       10.38       21.67     16.24 o 
  -7   2   4        4.77      -11.19     12.47 o 
  -6   2   4      103.27      137.58     11.14 o 
  -5   2   4        0.75        8.06      5.91 o 
  -4   2   4      815.83      803.53     13.99 o 
  -3   2   4      491.34      516.31     10.04 o 
  -2   2   4        0.97       -0.76      2.55 o 
  -1   2   4       13.18        6.84      3.31 o 
   0   2   4      841.24      945.23     15.52 o 
   1   2   4       95.03      144.06      8.04 o 
   2   2   4      982.11     1016.49     21.10 o 
   3   2   4      219.34      214.35     12.70 o 
   4   2   4      286.19      282.08     15.76 o 
   5   2   4       99.01      101.24     13.30 o 
   6   2   4      124.33      123.39     14.38 o 
   7   2   4       27.59       26.35     13.55 o 
   8   2   4       38.81       32.95     16.32 o 
  -9   3   4       10.76       14.13     21.16 o 
  -8   3   4        1.74        2.77     18.97 o 
  -7   3   4       41.39       40.41     15.33 o 
  -6   3   4      497.65      544.40     16.66 o 
  -5   3   4      371.82      389.27     13.04 o 
  -4   3   4       27.65       27.38      4.83 o 
  -3   3   4        3.13        6.08      3.69 o 
  -2   3   4        0.90       -2.12      3.19 o 
  -1   3   4       38.80       76.06      5.67 o 
   0   3   4      323.75      326.91      8.91 o 
   1   3   4      513.86      563.28     10.82 o 
   2   3   4      189.08      177.86     10.37 o 
   3   3   4      123.98      128.74     10.35 o 
   4   3   4       27.35       27.76      7.70 o 
   5   3   4       43.12       46.03      8.86 o 
   6   3   4       23.76       14.48      9.62 o 
   7   3   4      129.82      116.79     20.41 o 
   8   3   4        0.01       16.91     16.76 o 
  -9   4   4        7.28       46.54     22.23 o 
  -8   4   4      301.72      228.01     30.60 o 
  -7   4   4        5.23      -14.97     16.87 o 
  -6   4   4      338.29      325.61     20.70 o 
  -5   4   4        1.12        4.30      6.48 o 
  -4   4   4        0.74       -0.09      5.78 o 
  -3   4   4        0.65        9.72      3.79 o 
  -2   4   4       13.63       10.09      4.07 o 
  -1   4   4        0.14        5.67      5.15 o 
   0   4   4      338.10      353.86     10.83 o 
   1   4   4       14.81       13.46      3.95 o 
   2   4   4      425.10      434.17     15.15 o 
   3   4   4      239.67      245.61     13.33 o 
   4   4   4        0.05        5.50      6.94 o 
   5   4   4       10.65        6.06      8.21 o 
   6   4   4        2.06        7.19      8.27 o 
   7   4   4       15.91       44.56     18.99 o 
  -8   5   4      511.14      489.99     39.67 o 
  -7   5   4       77.57       66.19     14.98 o 
  -6   5   4        3.42      -15.99      7.99 o 
  -5   5   4      584.75      612.44     20.65 o 
  -4   5   4      105.24      100.96      9.39 o 
  -3   5   4      146.79      167.58     10.29 o 
  -2   5   4      192.89      192.75     11.43 o 
  -1   5   4       16.20       10.20      5.72 o 
   0   5   4       34.00       33.40      6.92 o 
   1   5   4       82.52       74.65      7.11 o 
   2   5   4       17.83       26.01      7.75 o 
   3   5   4        1.26        0.01      7.15 o 
   4   5   4      374.82      392.17     18.17 o 
   5   5   4      371.24      372.05     17.22 o 
   6   5   4      137.74      118.13     12.82 o 
   7   5   4       41.07       27.29     17.40 o 
  -8   6   4       17.80       18.85     20.29 o 
  -7   6   4      131.19      128.82     17.50 o 
  -6   6   4       37.71       35.55     10.57 o 
  -5   6   4      188.26      191.99     16.59 o 
  -4   6   4      726.14      673.00     21.78 o 
  -3   6   4      449.56      446.37     22.97 o 
  -2   6   4        3.85        6.66     12.41 o 
  -1   6   4      462.53      447.54     17.01 o 
   0   6   4        4.19        3.90      6.13 o 
   1   6   4      136.16      120.65     14.55 o 
   2   6   4      687.10      646.44     24.82 o 
   3   6   4      187.12      199.11     17.75 o 
   4   6   4      275.01      279.91     43.70 o 
   5   6   4       31.90       30.19     11.29 o 
   6   6   4        0.21      -21.27     15.13 o 
  -8   7   4       77.08       63.27     22.36 o 
  -7   7   4        9.98        8.06     20.34 o 
  -6   7   4      463.36      396.15     19.20 o 
  -5   7   4     1025.44      927.42     34.49 o 
  -4   7   4       66.54       73.02     11.23 o 
  -3   7   4      315.36      317.17     20.89 o 
  -2   7   4       45.03       27.99     10.11 o 
  -1   7   4      105.71      142.23     20.23 o 
   0   7   4        4.19        0.74      6.23 o 
   1   7   4      554.23      538.18     26.05 o 
   2   7   4      211.49      250.94     20.46 o 
   3   7   4        3.40       13.67     10.62 o 
   4   7   4       40.63       44.73     13.74 o 
   5   7   4       69.18       89.62     16.17 o 
  -7   8   4       71.08       49.11     12.44 o 
  -6   8   4       27.52       37.39     11.29 o 
  -5   8   4        3.20        7.45      9.57 o 
  -4   8   4       24.75       17.68      9.07 o 
  -3   8   4      117.41      132.37     16.79 o 
  -2   8   4      215.08      247.73     32.05 o 
  -1   8   4        8.20       19.01      9.22 o 
   0   8   4       63.37       68.52     12.33 o 
   1   8   4        6.45        4.37     14.10 o 
   2   8   4        0.05       -4.30      9.53 o 
   3   8   4        0.29       -1.19     14.21 o 
   4   8   4       31.86       53.53     24.73 o 
  -6   9   4        1.42       14.66     11.12 o 
  -5   9   4        2.50       11.73      9.83 o 
  -4   9   4       25.56       19.25      9.87 o 
  -3   9   4        9.09       29.90     11.56 o 
  -2   9   4       42.34       58.92     13.01 o 
  -1   9   4        2.12       19.45     10.67 o 
   0   9   4        1.61       12.22     17.13 o 
   1   9   4      129.81      119.81     25.86 o 
   2   9   4       11.74       20.38     13.82 o 
   3   9   4       15.18        9.78     17.99 o 
  -5  10   4        1.47       -0.11      9.91 o 
  -4  10   4      272.18      282.96     18.98 o 
  -3  10   4       50.21       71.61     14.47 o 
  -2  10   4       10.30       28.87     12.76 o 
  -1  10   4        9.73       27.70     19.08 o 
   0  10   4        2.21       18.45     18.68 o 
   1  10   4       40.24       57.63     22.27 o 
   0 -12   5       19.37       23.06     11.44 o 
   1 -12   5      139.79      151.40     17.28 o 
   2 -12   5      113.86      115.30     18.48 o 
   3 -12   5        0.10        3.72      9.79 o 
  -2 -11   5        7.18       -7.39     17.52 o 
  -1 -11   5       28.35       22.00     10.38 o 
   0 -11   5      249.92      268.78     19.55 o 
   1 -11   5        0.93        2.13      7.15 o 
   2 -11   5       67.48       55.10     11.35 o 
   3 -11   5       21.91       16.66      9.92 o 
   4 -11   5        9.95       14.98     10.62 o 
   5 -11   5       13.97       11.74     11.28 o 
  -4 -10   5       91.56      103.65     20.03 o 
  -3 -10   5        0.49       15.48     16.08 o 
  -2 -10   5      157.80      146.60     20.59 o 
  -1 -10   5        0.04       -0.86      6.88 o 
   0 -10   5       10.45        8.64      6.88 o 
   1 -10   5      155.03      189.19     14.10 o 
   2 -10   5        0.37       -2.96      8.33 o 
   3 -10   5        8.98        5.40      7.48 o 
   4 -10   5       49.85       47.07     10.32 o 
   5 -10   5      532.67      477.20     35.27 o 
   6 -10   5       52.88       48.25     13.28 o 
  -5  -9   5       39.98       38.87     23.39 o 
  -4  -9   5        7.21       -4.77     10.78 o 
  -3  -9   5       52.11       65.16     16.13 o 
  -2  -9   5      116.44      139.13     18.88 o 
  -1  -9   5      180.06      172.58     12.71 o 
   0  -9   5      111.49      112.05     10.73 o 
   1  -9   5      141.67      171.98     10.77 o 
   2  -9   5        0.21       -1.24      5.77 o 
   3  -9   5       62.33       75.35     11.07 o 
   4  -9   5       87.88      105.94     13.09 o 
   5  -9   5        5.53        7.75      8.54 o 
   6  -9   5        3.29       17.48      9.64 o 
   7  -9   5       97.03      111.34     44.32 o 
  -6  -8   5        1.16        1.82     13.85 o 
  -5  -8   5        4.91       12.11     11.67 o 
  -4  -8   5       10.61        4.55     11.91 o 
  -3  -8   5       18.49       18.82     11.96 o 
  -2  -8   5       30.17       26.78     11.81 o 
  -1  -8   5       74.78       86.29      8.98 o 
   0  -8   5        6.83        8.17      4.31 o 
   1  -8   5      522.70      478.42     13.66 o 
   2  -8   5      172.31      207.40     12.84 o 
   3  -8   5       78.21       59.25     10.01 o 
   4  -8   5      290.48      257.90     15.57 o 
   5  -8   5       80.23       91.77      9.79 o 
   6  -8   5       21.81       19.87      8.39 o 
   7  -8   5      342.65      375.27     33.79 o 
   8  -8   5      256.02      322.16     20.31 o 
  -6  -7   5       46.72       43.58     16.13 o 
  -5  -7   5       43.90       36.01     13.92 o 
  -4  -7   5       30.09       35.55     13.53 o 
  -3  -7   5      493.94      486.90     25.29 o 
  -2  -7   5       57.51       67.89     13.75 o 
  -1  -7   5       97.91      112.62      9.37 o 
   0  -7   5        0.18        0.74      3.94 o 
   1  -7   5      271.37      256.84     10.24 o 
   2  -7   5       61.30       79.47      7.49 o 
   3  -7   5      357.95      315.12     13.37 o 
   4  -7   5       29.47       24.28      8.00 o 
   5  -7   5       82.07       95.51      9.69 o 
   6  -7   5       60.97       76.31      9.74 o 
   7  -7   5       15.74       39.03     11.47 o 
   8  -7   5        0.32       35.82     23.26 o 
  -7  -6   5       43.03       23.25     13.02 o 
  -6  -6   5        0.02       -8.71     11.28 o 
  -5  -6   5       92.72      100.32     17.76 o 
  -4  -6   5       43.96       44.66     13.27 o 
  -3  -6   5       21.24       35.03     12.21 o 
  -2  -6   5       96.63       85.67      9.53 o 
  -1  -6   5       86.92      110.09      6.49 o 
   0  -6   5      753.72      699.71     14.90 o 
   1  -6   5      301.09      251.46     13.74 o 
   2  -6   5      538.76      517.76     13.69 o 
   3  -6   5      158.04      208.10     12.29 o 
   4  -6   5       82.89      108.22      9.46 o 
   5  -6   5       11.51        9.37      6.15 o 
   6  -6   5       76.66       87.78      9.62 o 
   7  -6   5       10.00       32.81      8.13 o 
   8  -6   5       36.60      102.53     25.60 o 
  -7  -5   5       41.86       25.35     15.37 o 
  -6  -5   5        1.71       22.56     12.43 o 
  -5  -5   5       15.82       13.70     14.27 o 
  -4  -5   5      301.50      303.29     23.93 o 
  -3  -5   5       13.04       15.36     10.61 o 
  -2  -5   5     2021.67     1950.02     39.82 o 
  -1  -5   5      101.10      119.04      7.95 o 
   0  -5   5       90.06      133.81     10.56 o 
   1  -5   5       71.89       91.60      8.58 o 
   2  -5   5       41.50       52.11      9.56 o 
   3  -5   5       55.74       63.39      8.18 o 
   4  -5   5      858.36      832.04     23.10 o 
   5  -5   5        1.54        1.69      5.41 o 
   6  -5   5      530.04      526.48     17.18 o 
   7  -5   5      406.69      435.73     20.12 o 
   8  -5   5       22.04       55.05     18.24 o 
  -8  -4   5        0.12      -17.97      9.97 o 
  -7  -4   5        0.09        4.81      9.57 o 
  -6  -4   5        0.03      -11.27     16.99 o 
  -5  -4   5     1724.00     1737.90     51.92 o 
  -4  -4   5      140.76      150.41     17.34 o 
  -3  -4   5      796.69      750.29     37.96 o 
  -2  -4   5        2.32       -4.73      4.17 o 
  -1  -4   5      811.51      828.38     25.14 o 
   0  -4   5        1.13        0.83      3.37 o 
   1  -4   5       17.41       23.49      5.25 o 
   2  -4   5        9.27       13.33      4.87 o 
   3  -4   5        1.49        7.40      4.02 o 
   4  -4   5       30.49       33.28      5.97 o 
   5  -4   5      496.15      459.70     17.01 o 
   6  -4   5        8.17        7.89      5.97 o 
   7  -4   5        0.46        4.83      8.92 o 
   8  -4   5      139.97      154.48     18.48 o 
   9  -4   5       10.43       18.49     23.71 o 
  -8  -3   5        6.71       -9.82      9.91 o 
  -7  -3   5      158.62      174.69     16.46 o 
  -6  -3   5        0.03      -10.14     10.81 o 
  -5  -3   5        8.12        4.45      9.71 o 
  -4  -3   5      398.51      234.41     22.15 o 
  -3  -3   5      117.00      167.35     15.15 o 
  -2  -3   5      728.35      715.40     24.61 o 
  -1  -3   5        0.14        3.62      4.24 o 
   0  -3   5     1846.04     1865.07     31.09 o 
   1  -3   5      437.59      434.84     18.67 o 
   2  -3   5      816.99      758.11     18.61 o 
   3  -3   5      231.47      217.62      9.03 o 
   4  -3   5       11.59        9.98      5.18 o 
   5  -3   5       12.30        8.01      5.69 o 
   6  -3   5      116.00      130.71     13.22 o 
   7  -3   5      306.34      293.24     18.04 o 
   8  -3   5      398.28      381.97     26.50 o 
   9  -3   5       35.63       50.55     17.79 o 
  -8  -2   5        5.57       -2.37     10.42 o 
  -7  -2   5       13.77       15.29      9.99 o 
  -6  -2   5      366.85      363.44     32.03 o 
  -5  -2   5      151.84      185.78     26.20 o 
  -4  -2   5      336.97      358.83     19.85 o 
  -3  -2   5        0.34        4.04      7.31 o 
  -2  -2   5        1.08        1.91      5.33 o 
  -1  -2   5        0.20        0.00      4.37 o 
   0  -2   5      293.49      280.64      8.71 o 
   1  -2   5      438.81      497.90     12.12 o 
   2  -2   5      104.40      127.39      7.70 o 
   3  -2   5      520.35      457.07     11.93 o 
   4  -2   5        4.20        8.57      5.50 o 
   5  -2   5      350.83      353.16     16.65 o 
   6  -2   5      172.25      205.12     14.95 o 
   7  -2   5      177.92      202.67     17.20 o 
   8  -2   5       13.65       36.19     11.11 o 
   9  -2   5       99.29      107.34     15.99 o 
  -9  -1   5       10.76       -0.46     15.61 o 
  -8  -1   5        9.24        9.58     14.28 o 
  -7  -1   5       11.91        4.60      8.97 o 
  -6  -1   5      220.03      214.47     15.25 o 
  -5  -1   5      854.74      838.40     24.32 o 
  -4  -1   5       50.85       41.17      9.96 o 
  -2  -1   5      362.68      373.05      8.76 o 
  -1  -1   5     2991.04     2978.47     49.51 o 
   0  -1   5        3.18       13.00      4.30 o 
   1  -1   5      184.85      170.56      8.83 o 
   2  -1   5        9.86       18.34      5.31 o 
   3  -1   5      165.37      183.76     10.40 o 
   4  -1   5        3.04       -8.90      6.36 o 
   5  -1   5       36.58       49.31      9.57 o 
   6  -1   5      135.86      146.79     13.97 o 
   7  -1   5       22.04       20.97     18.48 o 
   8  -1   5       14.23       33.79     11.84 o 
  -9   0   5       18.13        0.29     15.59 o 
  -8   0   5       80.31       32.60     33.17 o 
  -7   0   5       45.89       27.45     32.00 o 
  -6   0   5      264.09      244.55     14.83 o 
  -5   0   5      106.01      113.17     10.76 o 
  -4   0   5       23.67       24.48      4.27 o 
  -3   0   5     1041.49     1090.61     15.97 o 
  -2   0   5        3.96        0.26      2.71 o 
  -1   0   5      156.03      145.16      5.30 o 
   0   0   5      517.25      479.24     13.20 o 
   1   0   5      364.93      372.40     12.01 o 
   2   0   5     2227.66     2203.13     42.24 o 
   3   0   5      361.52      379.50     14.54 o 
   4   0   5        6.14       -1.62      6.89 o 
   5   0   5      204.20      212.60     15.83 o 
   6   0   5      185.23      223.95     16.21 o 
   7   0   5        1.35        3.88     10.54 o 
   8   0   5        0.07        7.28     11.94 o 
  -9   1   5        8.26       -0.58     16.16 o 
  -8   1   5       98.19       92.67     17.62 o 
  -7   1   5       41.90       43.35     14.54 o 
  -6   1   5       38.26       39.42     13.01 o 
  -5   1   5       16.15       18.37      5.56 o 
  -4   1   5       79.20       90.53      5.27 o 
  -3   1   5       34.33       39.25      3.50 o 
  -2   1   5       15.10       17.40      3.22 o 
  -1   1   5       67.63       90.33      4.21 o 
   0   1   5        1.50        4.17      2.90 o 
   1   1   5       32.40       40.85      7.60 o 
   2   1   5       79.96      126.00     14.80 o 
   3   1   5       14.21        9.62      6.89 o 
   4   1   5       80.88       76.59     11.01 o 
   5   1   5      958.55      952.70     28.54 o 
   6   1   5        7.74        7.22     10.16 o 
   7   1   5       24.08       27.36     12.03 o 
   8   1   5       38.65       35.62     23.42 o 
  -9   2   5      114.93       89.92     26.19 o 
  -8   2   5       40.93       30.68     15.75 o 
  -7   2   5       35.86       33.70     14.40 o 
  -6   2   5       62.46       82.36      9.70 o 
  -5   2   5       93.64       87.35      7.26 o 
  -4   2   5      273.12      286.62      8.83 o 
  -3   2   5      127.35      121.33      5.90 o 
  -2   2   5      237.61      238.73      6.13 o 
  -1   2   5      287.45      294.73      8.12 o 
   0   2   5      568.46      616.02     12.19 o 
   1   2   5       45.09       43.94      5.66 o 
   2   2   5      119.24      151.52     10.84 o 
   3   2   5      291.54      264.99     14.72 o 
   4   2   5      558.60      546.08     20.97 o 
   5   2   5      183.39      190.30     15.81 o 
   6   2   5      195.51      199.83     21.54 o 
   7   2   5      605.31      675.32     58.67 o 
   8   2   5        1.19        0.77     15.65 o 
  -9   3   5        0.70      -10.37     19.35 o 
  -8   3   5       22.74       13.59     19.11 o 
  -7   3   5       52.12       47.42     19.98 o 
  -6   3   5      190.97      200.50     16.05 o 
  -5   3   5       19.23       18.08      6.57 o 
  -4   3   5      423.57      442.17     10.98 o 
  -3   3   5      133.74      155.78      7.72 o 
  -2   3   5      689.76      726.45     16.05 o 
  -1   3   5      275.95      248.05      8.76 o 
   0   3   5      481.18      541.07     10.75 o 
   1   3   5       25.81       50.37      5.15 o 
   2   3   5      568.72      581.77     16.80 o 
   3   3   5        1.58        0.70      6.09 o 
   4   3   5      458.19      476.02     19.14 o 
   5   3   5      318.98      341.72     15.65 o 
   6   3   5       76.36       87.19     11.51 o 
   7   3   5        1.61       19.50     10.51 o 
  -8   4   5       60.75       56.45     23.16 o 
  -7   4   5      166.60      159.93     26.60 o 
  -6   4   5      845.61      812.91     58.25 o 
  -5   4   5       56.20       61.59      8.24 o 
  -4   4   5      111.19      122.56      9.61 o 
  -3   4   5     1076.81     1062.75     22.39 o 
  -2   4   5      100.07      112.22     14.73 o 
  -1   4   5        9.23        8.87      5.38 o 
   0   4   5        6.87        2.60      5.08 o 
   1   4   5       46.55       59.07      6.16 o 
   2   4   5      114.90      122.37     10.29 o 
   3   4   5      615.23      589.37     18.98 o 
   4   4   5       12.29        8.09      7.60 o 
   5   4   5       21.52       16.27      9.00 o 
   6   4   5      253.82      289.27     18.94 o 
   7   4   5       41.56       45.32     17.54 o 
  -8   5   5       91.21       90.92     25.95 o 
  -7   5   5      145.50      163.48     27.62 o 
  -6   5   5        2.27       -4.60     10.72 o 
  -5   5   5       30.02       25.33      9.13 o 
  -4   5   5      133.87      128.62     12.67 o 
  -3   5   5        0.32       -3.18      6.15 o 
  -2   5   5      751.28      705.65     21.20 o 
  -1   5   5      377.32      376.97     15.09 o 
   0   5   5       93.13       93.02      9.01 o 
   1   5   5      304.42      327.67     16.38 o 
   2   5   5       11.24        6.91      7.01 o 
   3   5   5      202.75      200.84     14.50 o 
   4   5   5      123.78      110.92     11.91 o 
   5   5   5       85.18       70.49     11.86 o 
   6   5   5      220.12      233.85     32.63 o 
  -8   6   5      227.31      216.12     33.43 o 
  -7   6   5      199.13      153.29     19.26 o 
  -6   6   5        0.17      -13.01      8.82 o 
  -5   6   5       42.87       42.83     10.65 o 
  -4   6   5      182.42      188.00     14.69 o 
  -3   6   5       16.76       14.06     10.59 o 
  -2   6   5      170.68      151.15     19.65 o 
  -1   6   5      352.89      303.07     17.81 o 
   0   6   5       86.04       78.66      9.13 o 
   1   6   5        0.22       -6.53     11.60 o 
   2   6   5        0.89        2.72      8.55 o 
   3   6   5       12.94       22.67     11.70 o 
   4   6   5     1051.38      985.71     57.15 o 
   5   6   5        9.42        7.55     10.16 o 
   6   6   5       23.56      -12.00     37.39 o 
  -7   7   5      171.36      153.76     16.62 o 
  -6   7   5       91.51       84.97     12.66 o 
  -5   7   5      100.35      112.11     13.44 o 
  -4   7   5      185.90      193.30     15.51 o 
  -3   7   5      211.11      224.80     27.39 o 
  -2   7   5        0.05       -6.27      7.67 o 
  -1   7   5      165.23      155.89     35.59 o 
   0   7   5       19.28       27.50     14.65 o 
   1   7   5       28.70        7.79      9.83 o 
   2   7   5       47.70       50.34     13.07 o 
   3   7   5       13.98       21.58     11.52 o 
   4   7   5        0.53       12.57     17.37 o 
   5   7   5       25.88       21.19     19.51 o 
  -6   8   5       58.78       54.41     12.66 o 
  -5   8   5       35.98       31.74     11.09 o 
  -4   8   5      181.65      176.61     15.93 o 
  -3   8   5      110.75      131.19     23.59 o 
  -2   8   5       78.09       89.19     21.75 o 
  -1   8   5       92.73      104.91     22.81 o 
   0   8   5      181.19      173.86     28.18 o 
   1   8   5       12.27        8.86     14.36 o 
   2   8   5       54.90       59.40     14.17 o 
   3   8   5      124.84      105.19     17.07 o 
   4   8   5       23.75       17.06     18.91 o 
  -5   9   5      175.51      162.68     18.97 o 
  -4   9   5      300.39      259.17     21.26 o 
  -3   9   5        6.31       42.73     12.22 o 
  -2   9   5      312.96      320.63     22.50 o 
  -1   9   5        3.54       14.96     18.42 o 
   0   9   5       50.14       33.23     18.87 o 
   1   9   5      230.86      226.13     32.76 o 
   2   9   5       19.10       44.89     20.82 o 
  -4  10   5        6.63       11.55     13.72 o 
  -3  10   5      104.49      116.43     17.29 o 
  -2  10   5        4.09       15.81     11.66 o 
  -1  10   5      217.10      169.62     30.95 o 
   0  10   5      390.87      426.53     40.59 o 
   1 -12   6      143.12      152.12     21.61 o 
   2 -12   6      272.29      319.17     22.96 o 
   3 -12   6       17.70       27.36     16.23 o 
  -2 -11   6        1.57       -7.42     11.71 o 
  -1 -11   6       16.36       20.65      8.52 o 
   0 -11   6       16.54       15.40      7.59 o 
   1 -11   6       11.76       10.12      7.38 o 
   2 -11   6       16.61       31.49      9.80 o 
   3 -11   6       85.79       91.28     13.20 o 
   4 -11   6      134.76      118.10     18.19 o 
   5 -11   6      169.13      175.72     21.59 o 
  -3 -10   6       74.73       53.97     18.24 o 
  -2 -10   6       70.18       52.05     15.61 o 
  -1 -10   6       11.91        4.91      7.00 o 
   0 -10   6      108.12      121.43     11.95 o 
   1 -10   6       81.77       82.68     10.53 o 
   2 -10   6       11.99        2.48      6.77 o 
   3 -10   6      104.23       91.97     12.36 o 
   4 -10   6        2.06      -10.84      7.02 o 
   5 -10   6        0.24        8.50     10.55 o 
   6 -10   6       11.16       16.61     17.45 o 
  -5  -9   6       22.94       10.60     13.76 o 
  -4  -9   6      149.02      127.38     20.63 o 
  -3  -9   6        9.15       12.58     17.60 o 
  -2  -9   6       92.16      122.45     34.06 o 
  -1  -9   6        0.24        6.11      6.68 o 
   0  -9   6       37.12       40.56      7.46 o 
   1  -9   6      929.14      807.00     22.52 o 
   2  -9   6       51.13       47.58     10.72 o 
   3  -9   6      292.82      287.80     18.74 o 
   4  -9   6      242.30      262.43     18.53 o 
   5  -9   6        0.27        7.23      7.24 o 
   6  -9   6       32.35       35.12     15.38 o 
   7  -9   6       55.38      115.30     36.82 o 
  -5  -8   6      324.31      324.69     40.70 o 
  -4  -8   6       47.01       42.14     14.98 o 
  -3  -8   6       40.82       39.18     13.88 o 
  -2  -8   6       51.23       55.71     13.77 o 
  -1  -8   6      160.64      175.59     12.09 o 
   0  -8   6       54.91       58.10      9.48 o 
   1  -8   6       16.49       15.46      5.12 o 
   2  -8   6        7.89       -2.05      4.39 o 
   3  -8   6      169.50      207.97     15.44 o 
   4  -8   6       40.26       49.31     12.55 o 
   5  -8   6       64.66       75.72      9.67 o 
   6  -8   6       60.83       78.93     10.07 o 
   7  -8   6       76.99       88.41     16.25 o 
  -6  -7   6       25.98       20.97     13.83 o 
  -5  -7   6       24.77       15.45     12.41 o 
  -4  -7   6      146.50      132.36     19.10 o 
  -3  -7   6      357.07      325.56     21.99 o 
  -2  -7   6       98.68      132.52     16.71 o 
  -1  -7   6       50.91       48.28      7.14 o 
   0  -7   6      735.15      679.23     15.54 o 
   1  -7   6       73.35       90.74      7.66 o 
   2  -7   6      623.83      527.66     14.69 o 
   3  -7   6      177.10      195.20     12.93 o 
   4  -7   6       17.54       12.29      7.26 o 
   5  -7   6       44.84       45.26      7.93 o 
   6  -7   6      207.74      223.31     13.63 o 
   7  -7   6       88.30      114.62     15.57 o 
   8  -7   6       81.07      135.40     40.71 o 
  -7  -6   6       41.74       58.82     14.91 o 
  -6  -6   6        7.64        0.90     10.70 o 
  -5  -6   6      677.26      621.52     29.90 o 
  -4  -6   6      247.02      250.27     20.14 o 
  -3  -6   6        7.09        6.32      9.69 o 
  -2  -6   6      244.53      243.49     21.96 o 
  -1  -6   6       58.58       71.01      9.54 o 
   0  -6   6      407.44      369.99     11.11 o 
   1  -6   6      358.32      320.58     11.00 o 
   2  -6   6       49.48       56.20      7.55 o 
   3  -6   6      183.09      231.01     14.64 o 
   4  -6   6      232.66      247.25     12.96 o 
   5  -6   6      226.38      228.39     11.60 o 
   6  -6   6        0.36       13.91      6.73 o 
   7  -6   6       36.18       47.85     12.15 o 
   8  -6   6        7.37       40.14     11.38 o 
  -7  -5   6       20.39       16.69     14.25 o 
  -6  -5   6      104.03      101.91     19.00 o 
  -5  -5   6       18.42        0.27     15.52 o 
  -4  -5   6        1.13      -10.75      8.98 o 
  -3  -5   6     1890.01     1814.63     51.88 o 
  -2  -5   6      302.18      306.18     13.67 o 
  -1  -5   6      392.52      365.89     14.94 o 
   0  -5   6       81.25      109.48      8.54 o 
   1  -5   6      280.43      267.99     11.05 o 
   2  -5   6       65.81      107.75      9.72 o 
   3  -5   6       80.18       94.13      9.89 o 
   4  -5   6      198.23      196.26     15.65 o 
   5  -5   6      197.01      196.80     11.19 o 
   6  -5   6       28.05       31.08      7.08 o 
   7  -5   6       66.04      107.27     15.36 o 
   8  -5   6        4.82       27.36     14.28 o 
  -8  -4   6        1.17      -11.19      9.94 o 
  -7  -4   6       81.46       70.14     12.76 o 
  -6  -4   6       41.87       23.23     19.41 o 
  -5  -4   6      151.33      178.73     20.11 o 
  -4  -4   6        5.75       -9.22      9.53 o 
  -3  -4   6      253.23      239.66     18.38 o 
  -2  -4   6        0.40        9.30      5.59 o 
  -1  -4   6      143.49      171.01     10.97 o 
   0  -4   6     1258.37     1189.80     23.30 o 
   1  -4   6       44.69       42.32      6.27 o 
   2  -4   6      381.72      377.06     13.91 o 
   3  -4   6        0.66       -0.69      3.94 o 
   4  -4   6       24.83       22.42      5.85 o 
   5  -4   6       41.05       37.82      7.29 o 
   6  -4   6        8.55       -1.48     13.08 o 
   7  -4   6       78.11       96.87     21.04 o 
   8  -4   6        6.85       42.85      9.92 o 
  -8  -3   6        0.99       -9.74     10.33 o 
  -7  -3   6        1.06       -5.82      9.02 o 
  -6  -3   6      238.68      249.03     51.71 o 
  -5  -3   6        9.77        8.36     10.65 o 
  -4  -3   6        0.69        1.17     19.05 o 
  -3  -3   6       50.24       65.36     26.64 o 
  -2  -3   6        2.16        2.72      5.16 o 
  -1  -3   6      656.24      723.75     19.52 o 
   0  -3   6       17.18       20.35      5.98 o 
   1  -3   6       23.42       20.90      4.30 o 
   2  -3   6      315.44      321.14     12.21 o 
   3  -3   6      222.44      203.07      9.33 o 
   4  -3   6        4.78        4.97      4.37 o 
   5  -3   6      452.64      451.16     21.94 o 
   6  -3   6       86.81       83.56     11.68 o 
   7  -3   6      355.19      324.49     18.62 o 
   8  -3   6        2.54       31.67     15.07 o 
  -8  -2   6      503.39      510.62     30.94 o 
  -7  -2   6      112.08      114.00     13.82 o 
  -6  -2   6      301.81      308.65     17.06 o 
  -5  -2   6      846.78      812.93     31.00 o 
  -4  -2   6      336.02      344.77     21.65 o 
  -3  -2   6        4.22        2.44      8.36 o 
  -2  -2   6      112.07       84.86      7.26 o 
  -1  -2   6     1050.65     1036.48     22.03 o 
   0  -2   6      527.81      567.14     13.23 o 
   1  -2   6     2221.21     2329.35     45.21 o 
   2  -2   6       27.05       25.70      4.19 o 
   3  -2   6      120.54      124.97     12.04 o 
   4  -2   6       54.16       64.26      6.09 o 
   5  -2   6        3.62       -7.10      6.82 o 
   6  -2   6        3.29        6.78      8.19 o 
   7  -2   6       36.76       63.43     11.70 o 
   8  -2   6      241.20      238.56     31.04 o 
  -8  -1   6        0.93      -13.31     13.08 o 
  -7  -1   6       87.46       90.39     17.04 o 
  -6  -1   6      885.69      814.60     24.65 o 
  -5  -1   6      111.57      140.21     15.32 o 
  -4  -1   6       32.00       25.23      8.92 o 
  -3  -1   6       13.14       22.33      5.06 o 
  -2  -1   6      510.52      497.60     11.49 o 
  -1  -1   6     4475.19     4593.61     67.23 o 
   1  -1   6       31.00       20.28      7.14 o 
   2  -1   6      506.00      436.09     14.65 o 
   3  -1   6       35.55       51.49      8.20 o 
   4  -1   6        2.04        7.70      8.72 o 
   5  -1   6       73.58       80.91     12.82 o 
   6  -1   6       11.53       22.49      9.63 o 
   7  -1   6       10.00       39.90     17.31 o 
   8  -1   6        0.43        4.97     10.16 o 
  -8   0   6      201.04      211.03     24.05 o 
  -7   0   6       28.28       33.15     13.91 o 
  -6   0   6       65.49       66.65     14.32 o 
  -5   0   6       75.09       83.34     10.41 o 
  -4   0   6        8.36       14.14      4.59 o 
  -3   0   6      702.85      715.52     12.59 o 
  -2   0   6      439.40      447.50     11.29 o 
  -1   0   6      137.19      159.19      7.70 o 
   0   0   6      134.71      159.53      8.74 o 
   1   0   6       25.29       25.35      5.78 o 
   2   0   6      636.55      598.72     17.77 o 
   3   0   6      132.57      141.37     14.87 o 
   4   0   6      354.57      330.17     15.92 o 
   5   0   6      274.32      269.73     16.46 o 
   6   0   6        9.48       21.71     10.14 o 
   7   0   6      185.03      216.34     18.30 o 
   8   0   6       46.17       59.63     14.63 o 
  -9   1   6       44.86       24.40     22.34 o 
  -8   1   6      129.22      104.03     35.95 o 
  -7   1   6      208.81      245.27     22.01 o 
  -6   1   6        1.68        1.22     11.18 o 
  -5   1   6      158.26      167.30     18.80 o 
  -4   1   6       66.07       84.66      5.16 o 
  -3   1   6       60.24       70.69      5.11 o 
  -2   1   6      610.09      606.26     10.50 o 
  -1   1   6       57.43       65.70      4.12 o 
   0   1   6      522.68      553.68     11.67 o 
   1   1   6      771.40      737.73     17.57 o 
   2   1   6       36.18       42.09      9.28 o 
   3   1   6      223.07      233.62     13.64 o 
   4   1   6      523.96      520.09     20.56 o 
   5   1   6       83.96       92.45     11.90 o 
   6   1   6       97.51      104.03     14.75 o 
   7   1   6        0.63       24.14     12.37 o 
   8   1   6       58.43       51.09     14.71 o 
  -8   2   6        0.00       -1.04     17.83 o 
  -7   2   6        3.74      -12.24     15.51 o 
  -6   2   6       30.02       21.29     12.04 o 
  -5   2   6        7.92       11.51      4.76 o 
  -4   2   6      480.75      473.68     11.33 o 
  -3   2   6       10.53        2.24      4.54 o 
  -2   2   6       34.15       26.63      3.50 o 
  -1   2   6      362.01      378.00      9.76 o 
   0   2   6      130.62      136.59      7.39 o 
   1   2   6        5.71        8.42      4.62 o 
   2   2   6      144.26      152.44     10.10 o 
   3   2   6        6.58        7.83      8.72 o 
   4   2   6       23.69       22.61     12.34 o 
   5   2   6      162.28      144.22     14.71 o 
   6   2   6       29.53       35.59     11.80 o 
   7   2   6        3.88       17.87     11.86 o 
  -8   3   6       11.58       14.56     19.43 o 
  -7   3   6        9.73        8.13     18.84 o 
  -6   3   6      300.76      255.66     27.17 o 
  -5   3   6      650.24      665.98     17.79 o 
  -4   3   6      433.77      428.17     14.17 o 
  -3   3   6      176.04      204.54     10.44 o 
  -2   3   6      848.38      895.75     22.82 o 
  -1   3   6      850.47      844.12     16.41 o 
   0   3   6       32.92       32.59      4.94 o 
   1   3   6        2.66       -0.48      4.42 o 
   2   3   6       22.65       17.27      6.74 o 
   3   3   6        9.36        5.65      7.32 o 
   4   3   6       38.66       34.87      8.63 o 
   5   3   6      100.66      115.61     12.18 o 
   6   3   6       75.18       73.64     11.32 o 
   7   3   6      134.11      106.54     13.45 o 
  -8   4   6       13.44       29.49     22.66 o 
  -7   4   6      127.81       89.74     24.33 o 
  -6   4   6      227.48      153.42     26.01 o 
  -5   4   6       29.77       44.74      9.60 o 
  -4   4   6       76.46       74.56      8.43 o 
  -3   4   6      428.49      434.16     14.75 o 
  -2   4   6      779.90      776.01     27.54 o 
  -1   4   6        5.97        2.51      5.70 o 
   0   4   6      277.30      263.21     11.50 o 
   1   4   6        7.74       10.27      6.27 o 
   2   4   6       67.49       64.74      9.35 o 
   3   4   6        1.43        4.36      7.28 o 
   4   4   6       73.16       70.35     10.40 o 
   5   4   6        0.41        9.06      8.69 o 
   6   4   6      100.57       97.91     15.16 o 
  -8   5   6        5.98       12.27     23.43 o 
  -7   5   6      129.77      141.59     25.88 o 
  -6   5   6       11.94       14.91      9.99 o 
  -5   5   6      187.79      184.61     24.28 o 
  -4   5   6      282.94      252.23     15.47 o 
  -3   5   6      217.19      240.55     14.85 o 
  -2   5   6      107.40      108.72     22.31 o 
  -1   5   6      113.62      115.42     16.47 o 
   0   5   6      527.13      522.52     17.82 o 
   1   5   6      338.40      333.52     17.59 o 
   2   5   6      126.11      131.65     25.08 o 
   3   5   6       49.68       51.64      9.96 o 
   4   5   6       12.63       14.33      9.60 o 
   5   5   6       79.42       50.57     11.74 o 
   6   5   6      231.01      177.20     19.77 o 
  -7   6   6      114.23      103.78     25.72 o 
  -6   6   6      288.76      303.07     17.96 o 
  -5   6   6      198.49      203.03     16.06 o 
  -4   6   6        2.18        0.30      9.26 o 
  -3   6   6      530.26      514.80     24.65 o 
  -2   6   6       66.53       64.14     12.52 o 
  -1   6   6      382.09      393.01     24.44 o 
   0   6   6       21.07       11.18     12.61 o 
   1   6   6       37.88       15.40     12.42 o 
   2   6   6      401.69      402.57     24.80 o 
   3   6   6        0.64       11.91     10.22 o 
   4   6   6        5.66       10.89     22.03 o 
   5   6   6       28.38       42.31     12.44 o 
  -7   7   6        1.72      -13.02     20.13 o 
  -6   7   6        8.34       -0.88     10.34 o 
  -5   7   6        0.00       -0.86      9.61 o 
  -4   7   6      116.18      110.99     13.24 o 
  -3   7   6      104.41       77.64     14.72 o 
  -2   7   6      117.69       96.95     14.23 o 
  -1   7   6        6.79       27.59      9.45 o 
   0   7   6       26.54       35.27     16.79 o 
   1   7   6       36.90       29.61     11.70 o 
   2   7   6       90.62       74.87     14.91 o 
   3   7   6       28.23       14.52     14.41 o 
   4   7   6       45.84       38.67     22.55 o 
  -6   8   6       24.24       15.33     11.53 o 
  -5   8   6       61.78       53.99     12.60 o 
  -4   8   6        0.78        5.41      9.67 o 
  -3   8   6      123.96       99.36     14.88 o 
  -2   8   6      119.99      154.74     37.17 o 
  -1   8   6        2.85       15.53     12.64 o 
   0   8   6      224.71      192.40     29.79 o 
   1   8   6        1.60       15.66     15.92 o 
   2   8   6       63.47       61.40     19.33 o 
   3   8   6      121.11       87.69     16.61 o 
  -5   9   6       24.23       17.10     11.51 o 
  -4   9   6      105.00      136.76     15.61 o 
  -3   9   6       82.70       79.63     23.70 o 
  -2   9   6        1.68       14.63      9.68 o 
  -1   9   6       18.32        2.64     16.35 o 
   0   9   6       18.30       14.38     17.15 o 
   1   9   6       38.83       41.25     20.29 o 
  -2 -11   7       84.04       76.83     18.62 o 
  -1 -11   7        7.76       10.10     10.85 o 
   0 -11   7       37.74       23.41      8.98 o 
   1 -11   7        4.36        0.46      7.22 o 
   2 -11   7       14.89        1.03     10.33 o 
   3 -11   7       20.59       25.86      9.96 o 
   4 -11   7        3.78        1.07      8.45 o 
  -3 -10   7        6.05       14.17     18.32 o 
  -2 -10   7      107.58      119.04     20.64 o 
  -1 -10   7        9.98       11.47      9.38 o 
   0 -10   7      164.64      185.50     14.08 o 
   1 -10   7       21.39       23.29      8.35 o 
   2 -10   7        0.53        1.39      6.29 o 
   3 -10   7      422.79      407.77     20.48 o 
   4 -10   7       42.87       35.94     10.87 o 
   5 -10   7      101.14      118.31     12.83 o 
   6 -10   7      123.32      146.44     44.46 o 
  -4  -9   7       61.76       53.85     16.47 o 
  -3  -9   7      122.63      144.71     19.98 o 
  -2  -9   7       18.37       22.59     13.01 o 
  -1  -9   7       84.04       83.44     17.73 o 
   0  -9   7       10.51        9.31      6.66 o 
   1  -9   7       44.73       51.85      8.97 o 
   2  -9   7       18.25       18.93      7.81 o 
   3  -9   7      217.26      263.03     18.59 o 
   4  -9   7       76.31       76.18     12.27 o 
   5  -9   7        3.61        9.78      7.24 o 
   6  -9   7      244.47      253.14     15.88 o 
  -5  -8   7        0.01       -6.16     11.97 o 
  -4  -8   7       13.61       14.47     13.19 o 
  -3  -8   7        1.98        0.04     14.81 o 
  -2  -8   7       17.62        6.13     10.63 o 
  -1  -8   7      405.07      357.88     22.22 o 
   0  -8   7      147.41      153.26     11.53 o 
   1  -8   7      469.07      432.58     13.75 o 
   2  -8   7      324.42      289.30     12.05 o 
   3  -8   7       32.92       35.25      8.91 o 
   4  -8   7        1.57        7.45      7.51 o 
   5  -8   7       40.50       46.54      8.47 o 
   6  -8   7       32.60       29.64      7.89 o 
   7  -8   7       10.53       21.92      8.74 o 
  -6  -7   7        0.59       -4.60     12.59 o 
  -5  -7   7        7.01       13.27     12.78 o 
  -4  -7   7       28.01       37.58     13.51 o 
  -3  -7   7      401.99      378.78     24.05 o 
  -2  -7   7        7.85       21.69     11.24 o 
  -1  -7   7       57.70       58.90      9.96 o 
   0  -7   7        1.65        2.49      4.18 o 
   1  -7   7        5.98        5.78      4.80 o 
   2  -7   7       22.97       20.56      8.85 o 
   3  -7   7       71.28       72.33     10.01 o 
   4  -7   7      241.33      241.00     13.32 o 
   5  -7   7      340.77      329.54     18.10 o 
   6  -7   7        5.80       14.61      7.15 o 
   7  -7   7       23.69       44.19     15.27 o 
  -7  -6   7        0.37        8.47     13.84 o 
  -6  -6   7      114.00       88.06     18.65 o 
  -5  -6   7       47.89       49.05     14.59 o 
  -4  -6   7       37.40       55.10     13.57 o 
  -3  -6   7       83.37       76.14     15.37 o 
  -2  -6   7        8.49        8.36     10.06 o 
  -1  -6   7      429.89      432.86     17.77 o 
   0  -6   7     1133.63     1078.62     20.44 o 
   1  -6   7       65.88       67.80      7.75 o 
   2  -6   7      977.88      917.31     22.27 o 
   3  -6   7      977.86      865.96     24.75 o 
   4  -6   7       92.99      105.36      9.71 o 
   5  -6   7       27.97       28.30      7.42 o 
   6  -6   7       47.25       31.76      7.24 o 
   7  -6   7        0.03       25.63     13.51 o 
   8  -6   7       71.85      119.55     29.14 o 
  -7  -5   7      155.59      151.10     21.23 o 
  -6  -5   7       34.34       58.60     16.07 o 
  -5  -5   7      197.38      220.62     22.83 o 
  -4  -5   7        0.69        3.22     11.07 o 
  -3  -5   7      217.26      233.25     21.29 o 
  -2  -5   7        2.02       -3.07     12.88 o 
  -1  -5   7     1419.99     1343.85     31.34 o 
   0  -5   7       62.60       75.74      9.53 o 
   1  -5   7      293.70      256.92     11.41 o 
   2  -5   7      171.83      181.90     13.15 o 
   3  -5   7      269.60      251.48     13.84 o 
   4  -5   7      344.62      310.98     13.05 o 
   5  -5   7      134.42      124.13     10.02 o 
   6  -5   7        7.10        4.14      9.13 o 
   7  -5   7       62.14       89.19     13.03 o 
   8  -5   7        3.99       38.75     15.17 o 
  -7  -4   7        0.04       -2.19      9.98 o 
  -6  -4   7       34.88       36.92     14.69 o 
  -5  -4   7        5.12        2.13      9.48 o 
  -4  -4   7       18.10       14.19     11.03 o 
  -3  -4   7      573.34      593.81     26.95 o 
  -2  -4   7       67.80       75.30     11.76 o 
  -1  -4   7       18.14       31.16      9.00 o 
   0  -4   7       38.36       58.50      8.82 o 
   1  -4   7      509.24      480.38     14.22 o 
   2  -4   7      772.10      694.85     19.81 o 
   3  -4   7      534.17      507.81     14.99 o 
   4  -4   7      175.62      192.27     14.31 o 
   5  -4   7       28.50       47.44      9.67 o 
   6  -4   7       13.94       23.87      9.55 o 
   7  -4   7       84.11       90.86     12.81 o 
   8  -4   7       19.93       50.35     13.57 o 
  -8  -3   7      166.32      145.39     20.56 o 
  -7  -3   7       63.80       92.63     13.61 o 
  -6  -3   7      138.57      166.11     17.48 o 
  -5  -3   7       13.76       10.81     11.45 o 
  -4  -3   7        3.77       15.95     10.82 o 
  -3  -3   7       11.09       20.68     11.89 o 
  -2  -3   7      105.31      121.55      9.64 o 
  -1  -3   7       25.44       31.09      7.31 o 
   0  -3   7      157.17      163.39     10.45 o 
   1  -3   7      154.90      169.26     13.51 o 
   2  -3   7      289.50      281.34     10.58 o 
   3  -3   7      114.67      133.25     18.26 o 
   4  -3   7      150.80      148.69     15.28 o 
   5  -3   7      526.00      471.08     18.81 o 
   6  -3   7       85.78       83.09     14.69 o 
   7  -3   7        0.62       23.28     11.48 o 
   8  -3   7        5.19       36.41     16.18 o 
  -8  -2   7       61.48       48.76     16.53 o 
  -7  -2   7      157.71      132.04     18.82 o 
  -6  -2   7      264.08      257.61     17.18 o 
  -5  -2   7      224.98      238.20     18.58 o 
  -4  -2   7      275.85      275.45     21.25 o 
  -3  -2   7      136.27      148.35     19.52 o 
  -2  -2   7      124.11      120.53      9.99 o 
  -1  -2   7       78.48       97.08      8.09 o 
   0  -2   7       33.11       38.03      5.88 o 
   1  -2   7     1216.72     1171.44     43.51 o 
   2  -2   7       15.67       31.01      7.18 o 
   3  -2   7      248.38      231.57     12.56 o 
   4  -2   7      242.01      235.88     22.99 o 
   5  -2   7        1.27        8.14      7.15 o 
   6  -2   7       64.87       61.50     10.80 o 
   7  -2   7       32.88       41.94     18.15 o 
   8  -2   7        0.87       32.96     11.66 o 
  -8  -1   7      222.44      165.55     60.49 o 
  -7  -1   7      163.61      206.81     28.43 o 
  -6  -1   7      311.54      269.49     19.67 o 
  -5  -1   7       18.86        8.16      8.12 o 
  -4  -1   7       64.74       63.66      9.76 o 
  -3  -1   7       74.68      103.63     10.28 o 
  -2  -1   7      171.67      167.84      7.21 o 
  -1  -1   7      540.78      547.35     13.78 o 
   0  -1   7       10.89       12.91      7.58 o 
   1  -1   7      682.64      696.88     19.23 o 
   2  -1   7      453.97      453.13     16.13 o 
   3  -1   7        6.33       21.55      7.87 o 
   4  -1   7      862.48      784.65     29.62 o 
   5  -1   7      141.54      139.82     20.42 o 
   6  -1   7       20.76       35.45     10.51 o 
   7  -1   7       40.53       42.00     13.32 o 
   8  -1   7        0.43       43.73     23.01 o 
  -8   0   7       24.31       21.51     14.95 o 
  -7   0   7       53.88       27.41     14.05 o 
  -6   0   7      142.89      152.25     28.42 o 
  -5   0   7        8.06       12.23     10.69 o 
  -4   0   7       44.38       45.51      6.57 o 
  -3   0   7      437.32      436.41     10.20 o 
  -2   0   7      681.13      696.60     11.90 o 
  -1   0   7       28.89       20.13      6.38 o 
   0   0   7       82.89       94.51      9.86 o 
   1   0   7        0.38       -3.18      4.68 o 
   2   0   7        1.34       -3.89      6.01 o 
   3   0   7        1.96        4.25      7.66 o 
   4   0   7        2.65      -11.42      9.24 o 
   5   0   7       17.68       23.02      9.60 o 
   6   0   7       66.02       89.41     13.78 o 
   7   0   7       76.05       83.90     13.54 o 
   8   0   7       26.22       53.69     17.00 o 
  -8   1   7       20.44       22.39     20.24 o 
  -7   1   7        3.00       -9.14     12.72 o 
  -6   1   7        3.82        7.69     11.77 o 
  -5   1   7      148.97      180.65     27.85 o 
  -4   1   7       90.38       87.18      7.15 o 
  -3   1   7       61.22       65.65      5.44 o 
  -2   1   7        2.27        4.52      3.31 o 
  -1   1   7      710.34      719.77     12.11 o 
   0   1   7      325.47      338.25      9.78 o 
   1   1   7       25.42       26.99      8.42 o 
   2   1   7      434.90      396.05     19.37 o 
   3   1   7      350.10      322.40     15.79 o 
   4   1   7        3.38        6.67      8.59 o 
   5   1   7      158.59      155.57     15.00 o 
   6   1   7       93.51       79.02     16.79 o 
   7   1   7        3.16       40.39     12.02 o 
  -8   2   7        0.02       11.44     20.44 o 
  -7   2   7        4.39       -2.86     17.36 o 
  -6   2   7       28.71        0.03     15.14 o 
  -5   2   7      102.96      110.04      9.79 o 
  -4   2   7      150.43      175.13      9.40 o 
  -3   2   7      168.21      181.61      9.17 o 
  -2   2   7     2021.29     2026.15     30.32 o 
  -1   2   7       31.86       39.92      4.98 o 
   0   2   7      601.38      583.57     15.07 o 
   1   2   7      260.80      249.09     10.40 o 
   2   2   7      220.78      230.83     12.10 o 
   3   2   7       63.71       48.59      8.60 o 
   4   2   7      724.27      703.13     24.64 o 
   5   2   7      318.92      304.96     18.05 o 
   6   2   7        8.45       32.79     15.33 o 
   7   2   7      120.95       92.13     12.74 o 
  -8   3   7       26.34       38.07     21.94 o 
  -7   3   7      177.95      133.75     24.90 o 
  -6   3   7       25.07       28.46     17.44 o 
  -5   3   7      338.66      362.12     17.59 o 
  -4   3   7      439.16      421.73     14.50 o 
  -3   3   7      335.69      336.91     16.10 o 
  -2   3   7        7.10        7.68      8.97 o 
  -1   3   7      308.39      303.62     11.91 o 
   0   3   7       26.09       20.06      6.12 o 
   1   3   7      580.75      558.48     16.69 o 
   2   3   7      861.70      870.15     22.48 o 
   3   3   7       92.09       93.40     10.33 o 
   4   3   7        7.75       13.71      7.85 o 
   5   3   7        1.41       14.28      9.29 o 
   6   3   7       33.92       40.61     10.73 o 
   7   3   7        3.04       23.37      9.87 o 
  -8   4   7        0.24       -5.62     21.57 o 
  -7   4   7       63.95       49.91     21.90 o 
  -6   4   7        0.12       -9.10     11.36 o 
  -5   4   7      422.92      428.18     23.62 o 
  -4   4   7      159.44      154.52     15.36 o 
  -3   4   7      634.36      616.90     21.50 o 
  -2   4   7      316.60      328.59     19.61 o 
  -1   4   7      105.63       95.26      9.36 o 
   0   4   7      350.84      369.07     13.64 o 
   1   4   7      371.95      377.42     17.59 o 
   2   4   7       22.09       24.07      7.34 o 
   3   4   7      187.27      171.83     13.10 o 
   4   4   7        2.46       14.54      8.61 o 
   5   4   7       46.69       55.79     11.04 o 
   6   4   7        6.19       13.77      8.72 o 
  -7   5   7       22.74       21.22     21.35 o 
  -6   5   7       12.43       -0.82     12.40 o 
  -5   5   7        5.33        3.25      9.27 o 
  -4   5   7      190.94      196.06     15.17 o 
  -3   5   7      553.47      541.33     25.86 o 
  -2   5   7       33.11       38.66     11.37 o 
  -1   5   7       10.30       13.31      8.59 o 
   0   5   7      538.34      578.25     28.54 o 
   1   5   7        9.88       13.41      8.46 o 
   2   5   7      190.55      183.19     15.77 o 
   3   5   7       18.15       24.90     17.27 o 
   4   5   7       41.16       39.24     11.66 o 
   5   5   7      140.60      144.51     26.09 o 
  -7   6   7       64.90       50.86     34.15 o 
  -6   6   7       37.16       36.31     11.33 o 
  -5   6   7      137.43      134.63     14.45 o 
  -4   6   7       34.35       32.97     10.13 o 
  -3   6   7       34.55       61.67     16.33 o 
  -2   6   7      336.62      314.67     19.94 o 
  -1   6   7      333.26      321.59     18.93 o 
   0   6   7        3.63       25.41     11.56 o 
   1   6   7       14.49       14.93     10.61 o 
   2   6   7       28.42       33.71     12.29 o 
   3   6   7       57.72       45.37     18.39 o 
   4   6   7       30.56       27.13     12.44 o 
  -6   7   7       22.26       26.37     12.18 o 
  -5   7   7        5.39        9.03      9.98 o 
  -4   7   7        3.22        6.97      9.64 o 
  -3   7   7      170.24      169.37     25.38 o 
  -2   7   7       43.07       28.02     11.05 o 
  -1   7   7      186.31      158.30     25.40 o 
   0   7   7       19.38       19.77     15.19 o 
   1   7   7      153.71      129.92     24.97 o 
   2   7   7      483.92      552.98     30.35 o 
   3   7   7       50.04       38.22     15.21 o 
  -5   8   7       13.28       11.12     11.48 o 
  -4   8   7        9.83       18.48     10.34 o 
  -3   8   7       80.92       65.10     13.52 o 
  -2   8   7       95.03      132.71     27.20 o 
  -1   8   7        1.28       21.24     12.23 o 
   0   8   7      253.19      219.00     30.91 o 
   1   8   7       13.15       29.80     19.60 o 
   2   8   7       38.50       36.87     17.81 o 
  -3   9   7       25.42       53.27     15.52 o 
  -2   9   7       84.25       74.31     22.15 o 
  -1   9   7       31.42       46.74     16.37 o 
   0   9   7       16.52       27.06     21.48 o 
  -1 -11   8       78.08       79.44     18.44 o 
   0 -11   8      143.35      139.87     15.95 o 
   1 -11   8       38.85       39.20      9.45 o 
   2 -11   8       92.91       91.85     12.28 o 
   3 -11   8       57.16       54.60     12.16 o 
   4 -11   8       52.49       51.49     15.52 o 
  -3 -10   8        6.10       15.82     12.16 o 
  -2 -10   8        0.03        5.44     12.43 o 
  -1 -10   8       39.13       42.70     14.05 o 
   0 -10   8      224.27      254.79     35.36 o 
   1 -10   8        2.61        8.47      9.83 o 
   2 -10   8        3.07        8.65      7.03 o 
   3 -10   8       14.01       16.66      9.43 o 
   4 -10   8       12.00        6.42      9.05 o 
   5 -10   8      114.05      138.22     13.83 o 
  -4  -9   8       44.55       62.30     17.19 o 
  -3  -9   8        4.40       11.11     13.12 o 
  -2  -9   8      175.86      198.61     22.35 o 
  -1  -9   8      574.72      555.70     28.58 o 
   0  -9   8       78.30       89.77     12.91 o 
   1  -9   8       58.38       59.08     11.40 o 
   2  -9   8        3.36        4.35      5.50 o 
   3  -9   8      100.89      119.14     13.91 o 
   4  -9   8       22.37       28.42     10.04 o 
   5  -9   8       70.48       79.90     10.79 o 
   6  -9   8       21.77       20.86      8.45 o 
  -5  -8   8        8.82        6.51     14.09 o 
  -4  -8   8      116.62      114.32     19.57 o 
  -3  -8   8       47.15       70.50     16.42 o 
  -2  -8   8       83.60       84.74     22.73 o 
  -1  -8   8       36.22       44.77     13.03 o 
   0  -8   8      203.49      218.31     21.43 o 
   1  -8   8      230.69      224.51     13.38 o 
   2  -8   8      391.90      348.71     17.48 o 
   3  -8   8       53.39       47.58      9.75 o 
   4  -8   8      160.91      207.42     16.64 o 
   5  -8   8      108.69      115.66     12.05 o 
   6  -8   8      108.71       97.71     11.49 o 
   7  -8   8       17.26        9.19     16.44 o 
  -6  -7   8      110.93       97.71     16.75 o 
  -5  -7   8       51.65       46.59     12.67 o 
  -4  -7   8       24.19       46.59     13.14 o 
  -3  -7   8      129.57      140.53     19.06 o 
  -2  -7   8      230.83      224.42     21.54 o 
  -1  -7   8      401.71      383.33     22.51 o 
   0  -7   8      755.86      713.53     20.59 o 
   1  -7   8      624.84      584.25     19.76 o 
   2  -7   8      406.49      391.43     15.89 o 
   3  -7   8       52.36       64.22     10.07 o 
   4  -7   8       59.56       54.65     12.45 o 
   5  -7   8      189.43      195.18     13.09 o 
   6  -7   8        3.06       16.95      6.93 o 
   7  -7   8        0.04       31.63     17.61 o 
  -6  -6   8        6.56        3.40     13.19 o 
  -5  -6   8      178.25      217.98     24.25 o 
  -4  -6   8      208.27      223.31     23.38 o 
  -3  -6   8       24.43        7.38     11.41 o 
  -2  -6   8       54.85       68.24     14.28 o 
  -1  -6   8      597.62      553.46     19.80 o 
   0  -6   8       94.13      122.21     12.42 o 
   1  -6   8      889.34      836.35     21.21 o 
   2  -6   8      191.47      216.39     16.68 o 
   3  -6   8        0.08       -1.13      6.30 o 
   4  -6   8        1.29        4.43      5.89 o 
   5  -6   8       63.22       70.48      9.27 o 
   6  -6   8        1.56        8.34      8.62 o 
   7  -6   8        2.97       14.35     15.21 o 
  -7  -5   8       92.35      111.71     19.26 o 
  -6  -5   8        0.48       -6.89     11.38 o 
  -5  -5   8       23.71       18.02     12.24 o 
  -4  -5   8       16.33        6.17     10.93 o 
  -3  -5   8      150.82      184.42     19.96 o 
  -2  -5   8       11.25        7.46     11.17 o 
  -1  -5   8     1069.90     1006.89     26.81 o 
   0  -5   8       34.52       36.89      9.39 o 
   1  -5   8       60.61       70.36      8.14 o 
   2  -5   8        2.72        5.41      6.21 o 
   3  -5   8      196.02      205.46     11.33 o 
   4  -5   8      123.72      136.78     10.46 o 
   5  -5   8       10.56        0.76      7.47 o 
   6  -5   8      123.48      106.61     12.76 o 
   7  -5   8        0.01       13.15     16.16 o 
   8  -5   8        0.16       35.71     17.47 o 
  -7  -4   8       11.71       18.57     14.01 o 
  -6  -4   8       17.51        4.91     12.20 o 
  -5  -4   8      135.27      162.61     35.76 o 
  -4  -4   8       24.30        9.51     11.69 o 
  -3  -4   8        1.77       -2.08      9.32 o 
  -2  -4   8      141.82      150.06     17.14 o 
  -1  -4   8      102.69      107.43     10.48 o 
   0  -4   8       47.86       76.07     10.09 o 
   1  -4   8      367.99      373.70     16.12 o 
   2  -4   8      197.51      211.10     13.08 o 
   3  -4   8        0.33       -3.89      4.50 o 
   4  -4   8       97.20      107.33      9.03 o 
   5  -4   8      170.37      170.67     14.63 o 
   6  -4   8        6.09       14.99      8.37 o 
   7  -4   8      211.01      209.50     17.00 o 
   8  -4   8       18.64       36.66     17.72 o 
  -7  -3   8        2.10        8.52     12.21 o 
  -6  -3   8      175.69      216.74     17.90 o 
  -5  -3   8      131.62      160.36     18.93 o 
  -4  -3   8      108.47      128.31     17.31 o 
  -3  -3   8      605.93      627.32     27.08 o 
  -2  -3   8       14.87       10.38      7.26 o 
  -1  -3   8      540.57      506.87     17.46 o 
   0  -3   8      496.60      491.88     13.96 o 
   1  -3   8      198.60      212.40     23.05 o 
   2  -3   8      152.69      204.88     13.94 o 
   3  -3   8      212.65      222.10     21.90 o 
   4  -3   8      185.03      198.75     13.35 o 
   5  -3   8      178.40      192.02     15.45 o 
   6  -3   8       25.62       35.97      8.98 o 
   7  -3   8      287.11      247.57     35.75 o 
   8  -3   8        4.86       28.91     21.88 o 
  -8  -2   8       26.72       -1.06     13.62 o 
  -7  -2   8      294.31      240.69     30.94 o 
  -6  -2   8       15.03       10.55      9.76 o 
  -5  -2   8       60.70       76.21     11.38 o 
  -4  -2   8      119.74      136.29     19.29 o 
  -3  -2   8       96.66      117.88     14.90 o 
  -2  -2   8     1105.59     1082.92     22.26 o 
  -1  -2   8      202.89      217.79     10.46 o 
   0  -2   8       29.39       71.51      7.40 o 
   1  -2   8      434.43      448.53     16.80 o 
   2  -2   8        8.18       22.75      7.43 o 
   3  -2   8      722.85      702.55     22.17 o 
   4  -2   8      416.35      406.11     17.62 o 
   5  -2   8        0.24        3.13     16.80 o 
   6  -2   8      157.77      160.91     16.74 o 
   7  -2   8       33.86       39.62     10.60 o 
   8  -2   8        1.57       11.13     12.53 o 
  -8  -1   8        7.78        6.08     14.05 o 
  -7  -1   8       13.65        8.48     13.00 o 
  -6  -1   8       52.18       62.96     14.76 o 
  -5  -1   8       56.67       48.71      9.99 o 
  -4  -1   8      273.70      236.90     14.33 o 
  -3  -1   8      371.62      389.79     10.97 o 
  -2  -1   8      122.60      150.29     10.88 o 
  -1  -1   8       70.58       57.76      7.45 o 
   0  -1   8       48.78       52.69      6.17 o 
   1  -1   8      157.11      184.95     20.87 o 
   2  -1   8       41.40       38.89      8.81 o 
   3  -1   8        2.28       -0.96      6.99 o 
   4  -1   8       11.74       18.65      8.87 o 
   5  -1   8        0.03        7.81      7.90 o 
   6  -1   8      142.35      144.91     15.34 o 
   7  -1   8      219.32      269.85     19.27 o 
  -8   0   8        0.05       -2.38     14.20 o 
  -7   0   8       20.95       -1.45     12.21 o 
  -6   0   8       47.03       40.60     13.76 o 
  -5   0   8       59.86       70.79     17.41 o 
  -4   0   8      119.66      130.03     12.74 o 
  -3   0   8      569.48      574.21     12.52 o 
  -2   0   8       22.10       28.59      4.56 o 
  -1   0   8       33.08       45.25      7.85 o 
   0   0   8      239.33      239.95     14.14 o 
   1   0   8      107.85      126.99     13.12 o 
   2   0   8      101.82      114.00     13.50 o 
   3   0   8      350.78      330.66     31.86 o 
   4   0   8      226.23      244.42     14.97 o 
   5   0   8       50.81       56.21     10.92 o 
   6   0   8        7.21       17.56     10.37 o 
   7   0   8       36.02       46.00     12.55 o 
  -8   1   8       13.67        9.29     19.19 o 
  -7   1   8       40.58       25.97     19.45 o 
  -6   1   8        1.42      -27.25     13.63 o 
  -5   1   8       61.96       69.35     13.45 o 
  -4   1   8       99.64      108.59      9.15 o 
  -3   1   8       77.24       78.38      7.07 o 
  -2   1   8       23.35       28.19      4.24 o 
  -1   1   8       32.19       33.74      4.95 o 
   0   1   8     1026.18     1050.82     19.49 o 
   1   1   8        8.47        3.64      5.14 o 
   2   1   8       27.37       26.51     10.30 o 
   3   1   8      124.09      124.73     20.55 o 
   4   1   8      184.48      170.56     14.99 o 
   5   1   8       13.14       36.21     10.51 o 
   6   1   8      171.76      130.34     15.35 o 
   7   1   8        7.14       28.52     13.18 o 
  -8   2   8       41.36       25.08     23.19 o 
  -7   2   8       18.72       -5.13     16.31 o 
  -6   2   8        9.51       23.16     17.28 o 
  -5   2   8        2.11       -6.53     10.03 o 
  -4   2   8      246.07      257.05     14.78 o 
  -3   2   8       63.85       59.44      9.71 o 
  -2   2   8      853.18      830.40     17.39 o 
  -1   2   8      586.59      594.48     15.93 o 
   0   2   8        8.37        5.66      5.36 o 
   1   2   8        6.42       -0.51      6.38 o 
   2   2   8      522.98      509.93     16.90 o 
   3   2   8      743.34      710.30     20.69 o 
   4   2   8      132.29      132.99     12.26 o 
   5   2   8       46.66       52.42      9.85 o 
   6   2   8       22.30       26.45      9.78 o 
  -8   3   8       23.67       25.86     22.35 o 
  -7   3   8        1.20        9.84     18.73 o 
  -6   3   8        1.30        1.81     10.69 o 
  -5   3   8       11.04        4.91     10.28 o 
  -4   3   8      237.49      243.57     16.51 o 
  -3   3   8     1086.34     1088.08     28.05 o 
  -2   3   8       47.18       38.71     11.06 o 
  -1   3   8        4.48        4.94      5.58 o 
   0   3   8        2.10        4.35      5.84 o 
   1   3   8      165.38      183.58     11.09 o 
   2   3   8      310.74      330.17     14.51 o 
   3   3   8       94.26       76.71     10.00 o 
   4   3   8       72.80       77.59     10.64 o 
   5   3   8       20.71       21.97      9.48 o 
   6   3   8       10.58       20.08     10.34 o 
  -7   4   8       18.16       30.10     22.16 o 
  -6   4   8        0.22        3.54     11.47 o 
  -5   4   8       31.37       30.55     13.24 o 
  -4   4   8        6.66        3.75      8.35 o 
  -3   4   8        5.43        3.70      8.44 o 
  -2   4   8       83.98       97.62     24.49 o 
  -1   4   8       93.26       89.05     13.27 o 
   0   4   8      434.01      433.96     18.25 o 
   1   4   8        2.38       10.48      6.70 o 
   2   4   8      262.94      276.77     16.68 o 
   3   4   8        2.57        0.88      9.07 o 
   4   4   8       51.99       55.15     12.45 o 
   5   4   8       75.00       88.50     12.24 o 
  -7   5   8       47.91       53.61     24.31 o 
  -6   5   8        4.73       13.09     12.95 o 
  -5   5   8      306.19      283.81     25.08 o 
  -4   5   8      248.94      259.11     19.17 o 
  -3   5   8       29.00       23.05     11.13 o 
  -2   5   8       27.64       25.25     10.93 o 
  -1   5   8      170.66      144.60     15.44 o 
   0   5   8       68.07       62.05     17.19 o 
   1   5   8       62.53       53.64     10.45 o 
   2   5   8       44.20       31.95     16.70 o 
   3   5   8      106.89      107.93     15.03 o 
   4   5   8       13.37       20.46     11.11 o 
   5   5   8      123.95      111.45     16.29 o 
  -6   6   8        7.17       11.35     13.97 o 
  -5   6   8        5.70        6.63     10.16 o 
  -4   6   8        0.44       14.33     10.71 o 
  -3   6   8        0.01        2.00      9.14 o 
  -2   6   8        6.87       24.39     11.58 o 
  -1   6   8      249.30      285.19     29.17 o 
   0   6   8       78.67       81.63     16.91 o 
   1   6   8      114.90       80.46     21.44 o 
   2   6   8        0.17        9.09     12.16 o 
   3   6   8       69.92       56.89     13.78 o 
   4   6   8       42.83       34.73     18.61 o 
  -5   7   8        0.00       -0.15     11.01 o 
  -4   7   8       11.33       12.39     11.22 o 
  -3   7   8       59.49       85.72     12.09 o 
  -2   7   8        8.85       11.72     11.44 o 
  -1   7   8       25.86       49.41     17.36 o 
   0   7   8        5.63       28.91     11.13 o 
   1   7   8       66.20       50.07     18.45 o 
   2   7   8      309.83      397.40     38.54 o 
   3   7   8       10.76       22.91     14.55 o 
  -4   8   8        3.18        9.01     10.98 o 
  -3   8   8        6.66       20.16      9.99 o 
  -2   8   8       56.44       40.59     17.93 o 
  -1   8   8        2.87       12.89     14.74 o 
   0   8   8       80.09       45.02     20.57 o 
   1   8   8      244.80      315.95     35.79 o 
   0 -11   9       26.62       39.80     17.24 o 
   1 -11   9       11.09       10.90      8.66 o 
   2 -11   9      183.39      151.98     16.67 o 
   3 -11   9        0.50        0.54      9.07 o 
  -2 -10   9       84.13       84.59     17.67 o 
  -1 -10   9       81.94      105.75     19.89 o 
   0 -10   9       14.94        7.86     12.29 o 
   1 -10   9       15.53       19.30      7.95 o 
   2 -10   9      107.35      123.65     13.17 o 
   3 -10   9       20.47        8.11      9.31 o 
   4 -10   9       10.11       22.83     10.24 o 
   5 -10   9       39.24       46.47      9.85 o 
  -4  -9   9       86.51       84.03     30.57 o 
  -3  -9   9      311.95      301.65     25.00 o 
  -2  -9   9      277.47      280.12     24.82 o 
  -1  -9   9        0.62      -11.63      9.53 o 
   0  -9   9      132.99      150.21     39.84 o 
   1  -9   9       52.59       54.69     10.47 o 
   2  -9   9       34.18       42.99     10.03 o 
   3  -9   9       49.75       62.20     11.68 o 
   4  -9   9      316.00      314.17     20.28 o 
   5  -9   9        1.28       10.61      7.80 o 
   6  -9   9        2.96        2.10      7.65 o 
  -4  -8   9       47.57       46.34     15.40 o 
  -3  -8   9       93.24      101.70     26.42 o 
  -2  -8   9       56.71       75.10     16.08 o 
  -1  -8   9       14.89       18.97     11.15 o 
   0  -8   9       21.77       23.96     16.33 o 
   1  -8   9      571.00      504.40     17.99 o 
   2  -8   9      141.91      138.52     14.04 o 
   3  -8   9        0.00        5.04      6.80 o 
   4  -8   9      135.45      136.47     16.08 o 
   5  -8   9       19.25       20.46     10.07 o 
   6  -8   9        1.27        8.77     10.12 o 
  -5  -7   9       55.09       32.61     16.49 o 
  -4  -7   9       76.29       46.12     12.96 o 
  -3  -7   9        9.74       19.09     11.69 o 
  -2  -7   9       20.13       21.06     11.99 o 
  -1  -7   9      372.04      314.80     26.66 o 
   0  -7   9       54.00       81.84     11.16 o 
   1  -7   9       57.26       66.32      8.69 o 
   2  -7   9       22.27       27.45      7.42 o 
   3  -7   9      371.61      372.10     17.69 o 
   4  -7   9       25.45       23.39      8.47 o 
   5  -7   9      277.18      280.31     15.28 o 
   6  -7   9       36.07       42.85     13.48 o 
   7  -7   9      202.36      188.76     17.88 o 
  -6  -6   9       61.26       74.30     18.00 o 
  -5  -6   9      309.65      338.26     25.13 o 
  -4  -6   9       28.86       15.66     12.73 o 
  -3  -6   9      103.50      136.81     27.09 o 
  -2  -6   9       88.97       89.98     15.68 o 
  -1  -6   9      128.17      155.81     17.94 o 
   0  -6   9        1.60        2.39      7.71 o 
   1  -6   9      802.13      729.46     23.55 o 
   2  -6   9       27.91       24.68      7.25 o 
   3  -6   9      492.13      419.06     19.41 o 
   4  -6   9      334.53      314.78     14.57 o 
   5  -6   9       55.55       61.86     11.92 o 
   6  -6   9       14.94       33.85     10.42 o 
   7  -6   9        0.96       37.54     20.86 o 
  -6  -5   9       40.97       41.72     15.64 o 
  -5  -5   9       63.62       54.18     14.20 o 
  -4  -5   9        8.20        7.38     11.74 o 
  -3  -5   9      338.37      353.96     22.77 o 
  -2  -5   9        7.89        6.94      9.60 o 
  -1  -5   9       19.32       29.38      8.84 o 
   0  -5   9       33.93       62.39     10.71 o 
   1  -5   9      462.45      454.57     18.86 o 
   2  -5   9      105.40      112.82     13.97 o 
   3  -5   9       10.75        3.59      5.00 o 
   4  -5   9        1.15        5.84      5.48 o 
   5  -5   9        2.48       -7.03      9.43 o 
   6  -5   9      160.67      167.75     32.48 o 
   7  -5   9      144.74      153.43     15.52 o 
  -7  -4   9       62.99       61.85     13.65 o 
  -6  -4   9       32.76       18.93     13.68 o 
  -5  -4   9       38.69       28.62     13.91 o 
  -4  -4   9      372.79      366.42     23.22 o 
  -3  -4   9      297.48      289.50     19.84 o 
  -2  -4   9       31.00       26.00     17.21 o 
  -1  -4   9      151.72      185.15     18.82 o 
   0  -4   9        7.34       10.27      8.55 o 
   1  -4   9       16.96       35.07     10.11 o 
   2  -4   9       57.80       68.27     13.71 o 
   3  -4   9       30.28       19.26      8.47 o 
   4  -4   9      338.82      282.65     15.44 o 
   5  -4   9      446.85      379.73     22.90 o 
   6  -4   9       27.63       15.50     10.44 o 
   7  -4   9       53.69       77.79     13.21 o 
  -7  -3   9        1.97       19.79     14.48 o 
  -6  -3   9       37.76       32.60     10.59 o 
  -5  -3   9      157.57      162.79     20.22 o 
  -4  -3   9       24.10       33.87     12.49 o 
  -3  -3   9        0.04       -4.17     10.41 o 
  -2  -3   9        3.50        7.26     10.55 o 
  -1  -3   9      473.49      468.79     15.02 o 
   0  -3   9     1286.91     1287.87     25.70 o 
   1  -3   9       61.47       61.36     18.16 o 
   2  -3   9        1.50       -3.94      6.16 o 
   3  -3   9      686.39      629.87     21.33 o 
   4  -3   9      266.42      250.48     15.29 o 
   5  -3   9       49.55       48.22     10.25 o 
   6  -3   9      107.06       84.66     15.62 o 
   7  -3   9       17.48       39.66     13.81 o 
  -7  -2   9       68.22       41.41     13.92 o 
  -6  -2   9        0.02       -7.89      8.66 o 
  -5  -2   9        0.07       -4.83      7.60 o 
  -4  -2   9       27.49       24.84     10.98 o 
  -3  -2   9       17.49       31.88     12.83 o 
  -2  -2   9      524.00      513.01     14.54 o 
  -1  -2   9       73.97       80.13      9.64 o 
   0  -2   9       66.87       76.21     14.50 o 
   1  -2   9       29.51       27.04      8.18 o 
   2  -2   9       66.13       55.47      9.92 o 
   3  -2   9      504.59      478.94     19.15 o 
   4  -2   9       41.16       36.21      8.75 o 
   5  -2   9       33.20       15.01     10.20 o 
   6  -2   9       27.96       55.96     23.67 o 
   7  -2   9       25.98       31.52     10.65 o 
  -7  -1   9       52.95       48.76     15.33 o 
  -6  -1   9        8.09       -4.71     11.11 o 
  -5  -1   9        0.16       18.79     12.60 o 
  -4  -1   9      394.65      405.83     37.71 o 
  -3  -1   9       96.53      102.27     11.26 o 
  -2  -1   9       59.55       61.78      5.90 o 
  -1  -1   9       93.87      109.14      9.75 o 
   0  -1   9       46.67       49.14      7.46 o 
   1  -1   9        9.72        6.74      7.84 o 
   2  -1   9      701.76      634.33     21.14 o 
   3  -1   9      246.58      209.20     14.95 o 
   4  -1   9       26.04       31.26      9.95 o 
   5  -1   9       31.85       30.88      8.90 o 
   6  -1   9      126.62       90.18     13.35 o 
   7  -1   9       13.82       29.51     12.43 o 
  -7   0   9       15.17       24.98     18.44 o 
  -6   0   9        0.04      -12.99     14.22 o 
  -5   0   9        9.89       -5.32     11.18 o 
  -4   0   9        0.88        3.10      8.51 o 
  -3   0   9       17.22       20.03      5.18 o 
  -2   0   9        6.97        7.10      4.94 o 
  -1   0   9      279.24      296.47      9.09 o 
   0   0   9        4.78        5.75      5.03 o 
   1   0   9      291.11      318.96     13.60 o 
   2   0   9      231.70      257.90     14.33 o 
   3   0   9      193.99      212.31     18.09 o 
   4   0   9      162.97      180.25     15.12 o 
   5   0   9       90.02      100.83     13.80 o 
   6   0   9        0.47       24.45      8.71 o 
   7   0   9        2.03        7.88     15.67 o 
  -7   1   9        0.23       -5.43     16.79 o 
  -6   1   9      284.84      190.74     28.71 o 
  -5   1   9      150.55      148.59     17.62 o 
  -4   1   9        0.78        4.09      8.32 o 
  -3   1   9      189.30      210.06     11.97 o 
  -2   1   9      179.70      197.92      8.18 o 
  -1   1   9        9.84        9.61      5.51 o 
   0   1   9     1323.48     1330.74     23.84 o 
   1   1   9      531.92      542.88     26.67 o 
   2   1   9      400.06      389.98     21.70 o 
   3   1   9      995.21      923.23     27.99 o 
   4   1   9       29.49       42.42     10.41 o 
   5   1   9      129.11      163.83     16.17 o 
   6   1   9        1.76       17.89      9.49 o 
  -7   2   9      121.05       33.37     21.07 o 
  -6   2   9       13.08       40.70     19.45 o 
  -5   2   9       27.00       11.29     11.63 o 
  -4   2   9        0.60        3.31      7.95 o 
  -3   2   9        1.04        2.55      8.80 o 
  -2   2   9      319.06      330.90     13.77 o 
  -1   2   9     1063.49     1062.92     30.79 o 
   0   2   9      120.30      105.06      9.19 o 
   1   2   9      261.65      282.04     15.54 o 
   2   2   9      323.12      334.87     14.33 o 
   3   2   9        3.54        9.10      7.14 o 
   4   2   9       38.95       50.77     14.78 o 
   5   2   9        2.18       17.83      9.24 o 
   6   2   9      100.18       85.20     14.05 o 
  -7   3   9      103.08       73.58     23.97 o 
  -6   3   9        0.02       10.05     12.86 o 
  -5   3   9      142.94      147.32     24.32 o 
  -4   3   9        3.48        5.19     10.79 o 
  -3   3   9      219.52      202.85     14.23 o 
  -2   3   9        2.87       -2.53      7.95 o 
  -1   3   9      357.33      353.50     16.08 o 
   0   3   9      304.87      324.72     16.04 o 
   1   3   9      126.07      124.56     14.04 o 
   2   3   9      274.81      288.24     17.02 o 
   3   3   9       43.65       30.22      9.32 o 
   4   3   9       77.96       98.31     12.16 o 
   5   3   9       62.16       67.55     11.25 o 
  -7   4   9       57.15        8.01     21.09 o 
  -6   4   9       76.78       86.40     15.27 o 
  -5   4   9      150.38      175.55     41.70 o 
  -4   4   9        3.20       12.51      9.01 o 
  -3   4   9       11.01       19.44     10.94 o 
  -2   4   9       13.73        5.90     11.21 o 
  -1   4   9        1.77        8.43      9.88 o 
   0   4   9        0.49        5.57     10.35 o 
   1   4   9      207.21      235.16     18.61 o 
   2   4   9        1.32       -6.21      7.56 o 
   3   4   9      108.32      107.83     18.45 o 
   4   4   9       62.00       62.65     13.31 o 
   5   4   9       73.97       67.11     16.08 o 
  -6   5   9      159.93      145.08     33.96 o 
  -5   5   9        4.65        8.52      9.85 o 
  -4   5   9        9.46        6.39      9.09 o 
  -3   5   9      146.46      173.70     14.65 o 
  -2   5   9      206.62      189.17     18.45 o 
  -1   5   9        5.68        9.46     15.85 o 
   0   5   9       35.80       32.99     15.35 o 
   1   5   9      172.22      182.31     28.22 o 
   2   5   9       74.33       70.68     12.40 o 
   3   5   9       52.24       58.37     12.98 o 
   4   5   9        6.95       27.11     11.76 o 
  -5   6   9       10.41       21.28     11.10 o 
  -4   6   9      100.53       88.97     12.99 o 
  -3   6   9       44.90       30.18     10.00 o 
  -2   6   9       52.39       63.29     13.57 o 
  -1   6   9       74.17       81.90     21.28 o 
   0   6   9       13.55       47.38     15.36 o 
   1   6   9      275.17      284.02     30.19 o 
   2   6   9       62.06       90.12     22.41 o 
   3   6   9        4.82       21.63     12.92 o 
  -4   7   9       98.42       68.03     13.19 o 
  -3   7   9      125.22      120.56     14.15 o 
  -2   7   9        0.94       25.67     17.93 o 
  -1   7   9       15.88        9.14     15.41 o 
   0   7   9       31.66       71.18     17.65 o 
   1   7   9        0.57       11.54     18.94 o 
  -2 -10  10       31.88       23.94     12.08 o 
  -1 -10  10        7.94       21.71     12.59 o 
   0 -10  10        7.82        0.30     18.43 o 
   1 -10  10        3.05       -2.01      6.93 o 
   2 -10  10        9.56       -3.28      7.38 o 
   3 -10  10       13.88        0.29      7.65 o 
   4 -10  10        1.35        2.75      9.43 o 
  -3  -9  10       48.41       53.05     24.92 o 
  -2  -9  10       16.95       22.64     13.12 o 
  -1  -9  10        6.59       17.90     11.35 o 
   0  -9  10       86.31       91.95     17.52 o 
   1  -9  10      194.86      198.47     17.93 o 
   2  -9  10       11.60        9.00      8.15 o 
   3  -9  10      294.86      294.38     18.13 o 
   4  -9  10       28.95       18.47      8.61 o 
   5  -9  10        2.51       12.61      8.29 o 
  -4  -8  10      313.75      353.61     24.40 o 
  -3  -8  10       79.42       86.35     20.15 o 
  -2  -8  10      285.65      271.89     22.07 o 
  -1  -8  10      114.21      141.66     20.14 o 
   0  -8  10       52.05       40.04     13.80 o 
   1  -8  10       81.57      100.52     13.17 o 
   2  -8  10        2.99        6.70      7.90 o 
   3  -8  10       53.73       59.07     10.66 o 
   4  -8  10      231.07      241.24     23.49 o 
   5  -8  10      307.96      289.63     16.63 o 
   6  -8  10       19.43       24.20     11.50 o 
  -5  -7  10      109.06      109.43     19.06 o 
  -4  -7  10        8.64       17.45     12.84 o 
  -3  -7  10      248.66      253.89     22.88 o 
  -2  -7  10      201.00      257.31     24.92 o 
  -1  -7  10       25.63       36.24     12.32 o 
   0  -7  10      213.07      218.41     15.49 o 
   1  -7  10       53.80       53.91     10.63 o 
   2  -7  10      303.00      291.32     18.78 o 
   3  -7  10      316.42      318.51     16.92 o 
   4  -7  10        9.12       10.06      8.71 o 
   5  -7  10       34.07       28.15     10.28 o 
   6  -7  10       90.72       78.88     13.91 o 
  -5  -6  10      143.46      180.11     23.26 o 
  -4  -6  10       22.36       16.99     12.66 o 
  -3  -6  10      103.10      132.21     19.66 o 
  -2  -6  10       96.83      141.90     37.46 o 
  -1  -6  10        3.59       -8.38     10.51 o 
   0  -6  10      536.84      495.08     20.12 o 
   1  -6  10      169.75      185.50     15.30 o 
   2  -6  10      136.96      121.92     48.46 o 
   3  -6  10       82.27      115.05     12.64 o 
   4  -6  10       33.57       29.77      7.55 o 
   5  -6  10        8.27       14.62      9.10 o 
   6  -6  10        3.90       -2.35     14.46 o 
  -6  -5  10       70.76       68.31     17.30 o 
  -5  -5  10       56.86       50.14     16.33 o 
  -4  -5  10      179.52      210.19     22.96 o 
  -3  -5  10       60.62       76.41     15.60 o 
  -2  -5  10        8.59       18.77     12.53 o 
  -1  -5  10      299.67      270.33     19.66 o 
   0  -5  10      237.26      244.44     14.95 o 
   1  -5  10      252.48      248.31     14.96 o 
   2  -5  10       23.73        8.70     10.62 o 
   3  -5  10       11.10        2.68      9.50 o 
   4  -5  10       36.15       36.46      9.87 o 
   5  -5  10      152.42      136.05     15.95 o 
   6  -5  10      102.96      108.20     16.45 o 
   7  -5  10       76.36      103.09     32.36 o 
  -6  -4  10       20.66       21.45     14.57 o 
  -5  -4  10       57.94       49.06     15.09 o 
  -4  -4  10      142.36      206.35     22.02 o 
  -3  -4  10      113.36       65.23     48.22 o 
  -2  -4  10       98.57      116.96     17.10 o 
  -1  -4  10      373.63      395.29     17.12 o 
   0  -4  10      144.27      149.56     13.89 o 
   1  -4  10       16.66        7.94      8.82 o 
   2  -4  10       14.96       26.49     13.73 o 
   3  -4  10      124.46      126.70     12.84 o 
   4  -4  10        0.61       -4.74      7.64 o 
   5  -4  10      146.34      118.07     13.66 o 
   6  -4  10        7.77       -2.60      8.95 o 
   7  -4  10       75.71       60.46     30.61 o 
  -7  -3  10        0.98       14.59     14.43 o 
  -6  -3  10       53.49       82.66     18.28 o 
  -5  -3  10      238.72      250.29     30.64 o 
  -4  -3  10        0.02       -6.82      9.76 o 
  -3  -3  10       83.21      127.52     22.26 o 
  -2  -3  10       17.46       33.79     12.31 o 
  -1  -3  10       22.04       26.68      7.41 o 
   0  -3  10      436.81      414.49     14.61 o 
   1  -3  10       34.95       27.65      7.79 o 
   2  -3  10      494.96      477.13     19.00 o 
   3  -3  10      164.75      196.97     14.19 o 
   4  -3  10        5.82       20.27      8.31 o 
   5  -3  10      295.15      276.40     20.39 o 
   6  -3  10       42.31       47.79     17.32 o 
   7  -3  10        0.04       62.71     29.51 o 
  -7  -2  10       26.89       16.27     22.94 o 
  -6  -2  10        0.85       13.08     13.40 o 
  -5  -2  10      221.65      211.60     38.54 o 
  -4  -2  10       29.82       57.78     43.86 o 
  -3  -2  10       26.12       25.68     11.24 o 
  -2  -2  10      116.28      144.72     10.40 o 
  -1  -2  10      146.19      138.90     20.96 o 
   0  -2  10      119.29      116.09     13.75 o 
   1  -2  10        5.06        4.38      6.20 o 
   2  -2  10       71.19       71.55     11.91 o 
   3  -2  10       85.12       64.61     10.76 o 
   4  -2  10       43.20       37.69      9.46 o 
   5  -2  10      103.61       87.22     13.70 o 
   6  -2  10        9.95       32.79     21.84 o 
   7  -2  10        0.20       54.59     28.78 o 
  -7  -1  10      137.18      107.91     20.16 o 
  -6  -1  10        0.14      -12.66     10.94 o 
  -5  -1  10       25.74       33.17     22.77 o 
  -4  -1  10        0.46        2.58     11.66 o 
  -3  -1  10       32.81       39.02      7.97 o 
  -2  -1  10       15.36       14.39      5.05 o 
  -1  -1  10      231.36      265.14     11.22 o 
   0  -1  10      159.22      178.08     10.77 o 
   1  -1  10      806.86      785.35     23.88 o 
   2  -1  10       39.49       28.01      9.51 o 
   3  -1  10       20.20       40.64     10.10 o 
   4  -1  10       27.82       35.78     11.97 o 
   5  -1  10       69.71       96.30     14.43 o 
   6  -1  10        1.07       32.92     21.08 o 
  -7   0  10        0.39       -9.75     18.65 o 
  -6   0  10       63.16       75.46     21.04 o 
  -5   0  10       79.48       77.88     15.93 o 
  -4   0  10      105.68      146.06     30.38 o 
  -3   0  10       74.48      103.12     12.03 o 
  -2   0  10       27.68       29.12      5.42 o 
  -1   0  10       25.92       27.12      5.41 o 
   0   0  10        0.03       -5.94      4.46 o 
   1   0  10      554.79      562.13     20.24 o 
   2   0  10      171.53      222.04     15.44 o 
   3   0  10       22.11       21.27     19.86 o 
   4   0  10      440.31      425.65     19.78 o 
   5   0  10      266.58      272.08     18.78 o 
   6   0  10       99.95       81.85     11.88 o 
  -7   1  10       23.69        8.43     18.77 o 
  -6   1  10        5.73       25.34     19.89 o 
  -5   1  10       44.97       42.80     14.54 o 
  -4   1  10       19.55       14.88     11.74 o 
  -3   1  10       45.88       29.74      8.43 o 
  -2   1  10        4.62       17.09      6.80 o 
  -1   1  10       60.24       54.31      6.23 o 
   0   1  10      111.32      119.47     11.19 o 
   1   1  10        0.23        9.01     13.20 o 
   2   1  10      540.38      542.29     35.19 o 
   3   1  10      241.50      265.23     20.48 o 
   4   1  10       48.69       58.82     11.50 o 
   5   1  10       11.29       42.17     11.80 o 
   6   1  10        4.72       37.48     11.81 o 
  -7   2  10       92.12       64.56     24.42 o 
  -6   2  10      164.44      143.26     26.34 o 
  -5   2  10      126.64      123.22     17.11 o 
  -4   2  10        0.24        1.20     11.46 o 
  -3   2  10       16.91       23.39      8.54 o 
  -2   2  10      178.70      175.06     20.25 o 
  -1   2  10      172.34      113.14     31.56 o 
   0   2  10      236.61      243.24     19.56 o 
   1   2  10      502.93      496.93     22.50 o 
   2   2  10      117.68      115.27     10.91 o 
   3   2  10       37.96       52.16      9.72 o 
   4   2  10       32.81       36.16     14.31 o 
   5   2  10        5.36       14.90      9.23 o 
  -6   3  10       19.31       14.64     14.05 o 
  -5   3  10        3.69        1.48     11.93 o 
  -4   3  10       65.90       64.72     11.57 o 
  -3   3  10       16.01        3.99      9.30 o 
  -2   3  10      100.70      127.50     21.32 o 
  -1   3  10        1.59       -1.50     10.95 o 
   0   3  10       70.45       57.88     10.18 o 
   1   3  10        0.38        6.08     13.77 o 
   2   3  10       45.98       44.03      9.31 o 
   3   3  10        5.23       11.52      8.93 o 
   4   3  10       94.19      102.29     14.68 o 
   5   3  10       47.72       44.48     14.02 o 
  -6   4  10      305.92      314.94     35.98 o 
  -5   4  10       32.01       42.00     13.63 o 
  -4   4  10       70.92       52.58     11.50 o 
  -3   4  10       67.25       67.37     12.34 o 
  -2   4  10       92.91      102.94     27.39 o 
  -1   4  10       68.71       56.41     17.56 o 
   0   4  10      128.98      121.47     17.04 o 
   1   4  10        7.11       20.02     14.56 o 
   2   4  10        0.41       16.37     10.77 o 
   3   4  10        5.09        5.99      9.32 o 
   4   4  10      104.90       89.56     20.23 o 
  -5   5  10       35.47       55.56     13.71 o 
  -4   5  10       42.45       58.29     15.97 o 
  -3   5  10        6.25       16.89     10.13 o 
  -2   5  10       30.09       24.99     12.78 o 
  -1   5  10       61.53       69.74     19.79 o 
   0   5  10        2.42       22.38     14.77 o 
   1   5  10       21.97       30.41     30.61 o 
   2   5  10       45.09       55.64     14.31 o 
   3   5  10      397.98      389.96     22.76 o 
  -4   6  10       43.24       52.91     11.98 o 
  -3   6  10        0.19       17.12      9.70 o 
  -2   6  10       13.34       22.01     18.64 o 
  -1   6  10        0.01       14.25     16.58 o 
   0   6  10       31.07       49.79     18.77 o 
   1   6  10      177.15      161.48     26.24 o 
   2   6  10        8.04       43.69     20.86 o 
  -2   7  10        2.44       11.54     15.64 o 
  -1   7  10       82.85       51.09     17.66 o 
   0 -10  11       33.06       77.25     37.60 o 
   1 -10  11        6.10        9.34     12.74 o 
   2 -10  11      184.50      216.72     34.27 o 
  -2  -9  11      119.78      148.55     21.93 o 
  -1  -9  11       14.32       15.11     12.37 o 
   0  -9  11      187.23      231.39     24.01 o 
   1  -9  11       29.51       58.38     15.52 o 
   2  -9  11      137.35      152.16     28.37 o 
   3  -9  11       12.69       11.29      9.16 o 
   4  -9  11        2.38       21.84     11.00 o 
  -3  -8  11        0.05       42.05     11.91 o 
  -2  -8  11       18.37       28.23     12.58 o 
  -1  -8  11      118.70      169.23     20.69 o 
   0  -8  11       27.78       23.87     17.33 o 
   1  -8  11       70.87       65.43     12.11 o 
   2  -8  11       12.24       27.24     12.09 o 
   3  -8  11       71.65       88.97     12.99 o 
   4  -8  11       36.18       23.09      7.65 o 
   5  -8  11      133.81      111.89     14.19 o 
  -4  -7  11       24.14        6.40     13.44 o 
  -3  -7  11      112.34      128.00     32.92 o 
  -2  -7  11      151.14      187.32     32.61 o 
  -1  -7  11      480.39      488.65     27.46 o 
   0  -7  11      364.12      367.34     24.07 o 
   1  -7  11      254.48      271.18     18.09 o 
   2  -7  11       15.49       26.52     18.16 o 
   3  -7  11       18.75       28.62      9.72 o 
   4  -7  11        8.25        9.74      6.70 o 
   5  -7  11       70.06       80.97     13.72 o 
  -5  -6  11        3.88       24.46     14.49 o 
  -4  -6  11       12.78       21.86     13.93 o 
  -3  -6  11      515.08      520.65     28.73 o 
  -2  -6  11      348.30      354.38     43.95 o 
  -1  -6  11        9.03       23.03     13.61 o 
   0  -6  11       53.50       48.23     11.22 o 
   1  -6  11       12.70       21.11     10.24 o 
   2  -6  11       13.76        9.10      8.50 o 
   3  -6  11      197.17      254.26     19.08 o 
   4  -6  11        2.63       19.40     11.34 o 
   5  -6  11       72.37       63.81     12.71 o 
   6  -6  11       22.12       31.58     11.92 o 
  -5  -5  11      236.87      269.58     27.48 o 
  -4  -5  11      137.30      151.78     31.94 o 
  -3  -5  11        3.14       19.18     12.88 o 
  -2  -5  11       89.20      113.94     18.66 o 
  -1  -5  11      101.21      125.21     18.22 o 
   0  -5  11       83.84       99.36     12.78 o 
   1  -5  11      211.45      264.47     18.04 o 
   2  -5  11       19.82        7.98      6.68 o 
   3  -5  11       72.03       79.99     11.54 o 
   4  -5  11       22.24       20.61     10.89 o 
   5  -5  11       11.09       18.39      9.76 o 
   6  -5  11       33.27       58.25     12.33 o 
  -6  -4  11        4.83       10.73     13.86 o 
  -5  -4  11        0.00        5.98     11.51 o 
  -4  -4  11        1.18       -5.59     11.54 o 
  -3  -4  11       91.38       92.19     16.80 o 
  -2  -4  11      146.20      177.26     19.74 o 
  -1  -4  11      485.09      494.01     25.61 o 
   0  -4  11      135.79      157.32     14.28 o 
   1  -4  11       64.78       56.11     13.69 o 
   2  -4  11      707.40      668.30     35.96 o 
   3  -4  11       21.55       13.27      7.28 o 
   4  -4  11      161.49      183.34     16.03 o 
   5  -4  11      112.98      116.72     14.39 o 
   6  -4  11       73.34       74.70     14.89 o 
  -6  -3  11       28.54       35.32     15.50 o 
  -5  -3  11        4.05       -3.68     18.27 o 
  -4  -3  11       19.66       23.34     12.75 o 
  -3  -3  11      218.20      247.50     22.68 o 
  -2  -3  11       12.87       32.69     12.12 o 
  -1  -3  11       20.31       22.10     10.29 o 
   0  -3  11        3.90       -0.88      8.58 o 
   1  -3  11       35.81       23.68      8.62 o 
   2  -3  11       19.17       25.66      8.76 o 
   3  -3  11       66.67       60.09     10.32 o 
   4  -3  11       62.35       77.21     11.96 o 
   5  -3  11       58.03       73.33     13.54 o 
   6  -3  11        8.41       48.56     17.06 o 
  -6  -2  11      233.65      273.04     25.93 o 
  -5  -2  11      196.54      210.37     22.52 o 
  -4  -2  11       28.57       39.87     22.75 o 
  -3  -2  11       98.66      128.94     17.01 o 
  -2  -2  11      235.62      299.13     16.28 o 
  -1  -2  11      242.88      264.02     13.58 o 
   0  -2  11      208.12      219.07     13.73 o 
   1  -2  11      373.93      354.79     20.08 o 
   2  -2  11       22.59        1.93      8.34 o 
   3  -2  11       39.54       31.19     10.07 o 
   4  -2  11       10.38       21.95     10.38 o 
   5  -2  11        2.74       -2.61      8.85 o 
   6  -2  11       16.22       41.38     39.67 o 
  -6  -1  11       88.09       62.67     21.53 o 
  -5  -1  11       60.86       59.00     15.43 o 
  -4  -1  11       54.07       65.00     16.12 o 
  -3  -1  11        0.06       -4.81      6.40 o 
  -2  -1  11       23.10       27.26      6.28 o 
  -1  -1  11       85.63       89.70      7.82 o 
   0  -1  11        0.19        0.77      6.75 o 
   1  -1  11       12.19       12.37      7.51 o 
   2  -1  11        3.17        3.76      8.03 o 
   3  -1  11       17.40       37.95     12.44 o 
   4  -1  11      426.43      407.31     24.48 o 
   5  -1  11        1.01       35.40      9.21 o 
   6  -1  11       55.07       81.17     15.71 o 
  -6   0  11       27.65        8.63     18.74 o 
  -5   0  11        0.01        5.14     14.81 o 
  -4   0  11       98.50       86.16     15.28 o 
  -3   0  11       43.35       39.43     15.86 o 
  -2   0  11       77.20       70.08      8.70 o 
  -1   0  11      982.30      991.24     20.64 o 
   0   0  11       26.48       15.11      5.70 o 
   1   0  11       16.43       18.76      9.43 o 
   2   0  11        2.52        0.48     10.35 o 
   3   0  11       37.56       34.48     12.71 o 
   4   0  11      178.34      168.21     16.02 o 
   5   0  11      183.60      174.17     17.15 o 
  -6   1  11       56.48       56.36     23.62 o 
  -5   1  11      168.29      198.23     21.15 o 
  -4   1  11      151.28      152.73     17.92 o 
  -3   1  11      329.64      326.64     21.21 o 
  -2   1  11      220.41      241.05     13.65 o 
  -1   1  11        0.07       -4.22      5.54 o 
   0   1  11       30.56       25.81      7.95 o 
   1   1  11      572.47      564.56     22.24 o 
   2   1  11       58.69       61.70     11.06 o 
   3   1  11      375.11      398.93     16.88 o 
   4   1  11      115.92      123.46     14.04 o 
   5   1  11       77.56       93.10     17.74 o 
  -6   2  11        0.72       16.73     20.28 o 
  -5   2  11      161.17      168.56     27.00 o 
  -4   2  11       56.17       44.22     13.91 o 
  -3   2  11      215.76      248.39     18.22 o 
  -2   2  11      134.04      129.91     14.29 o 
  -1   2  11        1.32       -1.82      6.91 o 
   0   2  11        0.41       10.82      8.12 o 
   1   2  11       62.14       68.47     11.41 o 
   2   2  11       19.10       29.50     12.00 o 
   3   2  11        1.27       19.32      7.68 o 
   4   2  11       57.02       71.13     18.36 o 
  -6   3  11       31.88       18.22     14.69 o 
  -5   3  11        6.54       10.23     22.70 o 
  -4   3  11      148.77      111.48     16.95 o 
  -3   3  11      191.12      177.85     18.92 o 
  -2   3  11       20.84       13.78      9.50 o 
  -1   3  11       93.62       84.76     17.79 o 
   0   3  11        7.02        8.88     23.25 o 
   1   3  11       40.36       42.13     16.64 o 
   2   3  11        5.77       20.40      8.43 o 
   3   3  11        1.10       27.01     10.62 o 
   4   3  11        0.07       30.01     11.69 o 
  -5   4  11       69.35       46.13     32.03 o 
  -4   4  11      199.43      169.16     16.35 o 
  -3   4  11       92.44       81.46     12.14 o 
  -2   4  11        5.06        3.62      9.93 o 
  -1   4  11       74.37       53.72     18.44 o 
   0   4  11      131.89      146.27     20.32 o 
   1   4  11        7.30       25.58     14.81 o 
   2   4  11        3.37       23.10      9.74 o 
   3   4  11       57.38       59.14     13.12 o 
  -4   5  11        6.88       28.12     12.13 o 
  -3   5  11        3.93        5.88     16.18 o 
  -2   5  11      151.44      146.63     51.00 o 
  -1   5  11        0.40        1.51     14.78 o 
   0   5  11       28.86       29.16     15.62 o 
   1   5  11        3.29       28.55     25.61 o 
   2   5  11        6.38       32.78     15.66 o 
  -2   6  11       32.00       32.43     21.58 o 
  -1   6  11       77.51       77.38     23.67 o 
  -1  -9  12        8.98       15.76     12.29 o 
   0  -9  12      136.17      168.28     25.50 o 
   1  -9  12      231.46      248.69     21.99 o 
   2  -9  12        4.99        7.09     11.56 o 
   3  -9  12       50.82       37.22     15.82 o 
  -2  -8  12        0.29       11.85     12.82 o 
  -1  -8  12      247.23      278.62     36.75 o 
   0  -8  12        5.39       10.44     11.14 o 
   1  -8  12       25.24       39.74     14.15 o 
   2  -8  12      158.22      198.17     23.55 o 
   3  -8  12       85.41       63.80     16.39 o 
   4  -8  12       15.73        6.70      9.84 o 
  -3  -7  12       13.38       12.68     14.73 o 
  -2  -7  12       58.50       41.75     15.86 o 
  -1  -7  12        6.34       22.80     13.23 o 
   0  -7  12        0.02       20.50     13.12 o 
   1  -7  12       93.82      106.93     14.36 o 
   2  -7  12       67.73       64.10     15.34 o 
   3  -7  12        5.40        5.04      8.57 o 
   4  -7  12       52.30       34.40     11.55 o 
   5  -7  12        8.02       14.46     10.34 o 
  -4  -6  12       91.47      132.98     20.31 o 
  -3  -6  12        6.14       31.57     15.37 o 
  -2  -6  12        0.05       -1.14     11.76 o 
  -1  -6  12       53.07       52.42     15.80 o 
   0  -6  12      365.54      327.46     24.10 o 
   1  -6  12        0.87       -9.73      9.66 o 
   2  -6  12       43.19       35.83     15.01 o 
   3  -6  12        1.09       14.85      8.43 o 
   4  -6  12      102.72      110.38     13.95 o 
   5  -6  12      120.16      132.36     15.94 o 
  -5  -5  12        2.40       12.70     14.48 o 
  -4  -5  12       23.67       21.46     14.04 o 
  -3  -5  12       45.89       55.36     17.05 o 
  -2  -5  12       62.14       75.26     16.73 o 
  -1  -5  12      146.54      171.08     20.40 o 
   0  -5  12        7.17       27.50     10.87 o 
   1  -5  12       99.52      122.82     20.05 o 
   2  -5  12       43.34       44.26     13.54 o 
   3  -5  12       86.06      114.07     13.53 o 
   4  -5  12      191.33      198.51     17.65 o 
   5  -5  12        2.10       17.95      9.22 o 
  -5  -4  12        0.20      -26.68     20.14 o 
  -4  -4  12       35.51       46.04     15.99 o 
  -3  -4  12        0.86       -1.65     12.14 o 
  -2  -4  12       16.09       13.77     10.57 o 
  -1  -4  12       60.51       66.76     16.16 o 
   0  -4  12      125.22      132.22     14.55 o 
   1  -4  12       28.48       27.71      9.83 o 
   2  -4  12       32.14       31.04     10.29 o 
   3  -4  12        5.33        7.34      8.77 o 
   4  -4  12      222.48      217.88     16.22 o 
   5  -4  12       30.27       32.67     11.11 o 
  -5  -3  12       84.58       44.37     47.19 o 
  -4  -3  12        4.27       12.10     10.88 o 
  -3  -3  12      124.53       57.05     44.27 o 
  -2  -3  12       20.45       35.18     13.20 o 
  -1  -3  12        8.88       22.11     12.65 o 
   0  -3  12       66.83       79.77     13.31 o 
   1  -3  12        1.67       15.84      8.93 o 
   2  -3  12      164.80      184.36     16.58 o 
   3  -3  12       34.29       21.05      9.05 o 
   4  -3  12       19.60       12.88     13.56 o 
   5  -3  12       21.65       38.29     23.39 o 
  -6  -2  12        0.67       -9.78     13.36 o 
  -5  -2  12       62.31       68.54     17.52 o 
  -4  -2  12        0.00       19.82     13.36 o 
  -3  -2  12      440.62      475.30     25.22 o 
  -2  -2  12        3.75       -7.28      8.83 o 
  -1  -2  12      176.19      149.97     11.92 o 
   0  -2  12       99.19       96.74     10.11 o 
   1  -2  12       62.95       49.05     10.50 o 
   2  -2  12       45.84       34.79     10.16 o 
   3  -2  12      168.40      198.60     28.09 o 
   4  -2  12        7.09       17.03     20.65 o 
   5  -2  12      102.49       88.41     15.86 o 
  -6  -1  12       27.42       31.03     21.93 o 
  -5  -1  12       34.72        3.78     16.52 o 
  -4  -1  12      212.01      252.75     31.91 o 
  -3  -1  12      189.53      199.03     32.41 o 
  -2  -1  12       38.11       31.21      7.11 o 
  -1  -1  12      195.40      208.65     10.14 o 
   0  -1  12        0.18       11.03      6.82 o 
   1  -1  12      297.61      287.81     20.45 o 
   2  -1  12       38.90       19.60     10.41 o 
   3  -1  12       10.27       18.78     11.74 o 
   4  -1  12        7.86       22.82     11.87 o 
   5  -1  12      120.82      102.95     13.74 o 
  -6   0  12       67.90        7.97     20.33 o 
  -5   0  12       85.50       67.13     23.14 o 
  -4   0  12       13.42        2.86     11.01 o 
  -3   0  12        8.57       -0.92     10.57 o 
  -2   0  12       17.48       13.28      6.35 o 
  -1   0  12        1.88       13.52      6.02 o 
   0   0  12        3.44        2.71      5.90 o 
   1   0  12       43.26       39.92      9.63 o 
   2   0  12       35.67       54.49     35.17 o 
   3   0  12      311.69      301.98     29.79 o 
   4   0  12        5.44       29.89     16.84 o 
   5   0  12       26.27       49.98     10.74 o 
  -5   1  12       79.53       77.03     17.39 o 
  -4   1  12        0.14       -4.76     12.06 o 
  -3   1  12      104.77      114.11     16.71 o 
  -2   1  12       30.23       33.08      8.96 o 
  -1   1  12      646.59      631.65     22.19 o 
   0   1  12       10.01       24.72     11.75 o 
   1   1  12        0.11       25.48      9.08 o 
   2   1  12        0.20        2.48      9.06 o 
   3   1  12       63.83       52.40     12.25 o 
   4   1  12       12.55       25.11     17.41 o 
  -5   2  12       15.53       29.45     15.05 o 
  -4   2  12       95.23       75.30     23.94 o 
  -3   2  12       47.95       64.06     14.71 o 
  -2   2  12      131.26      142.65     13.81 o 
  -1   2  12        7.09        4.16      8.75 o 
   0   2  12       38.57       36.04     14.26 o 
   1   2  12       77.11       80.18     12.37 o 
   2   2  12       41.94       36.53     10.65 o 
   3   2  12       11.08       27.92      8.94 o 
  -4   3  12      301.78      296.00     47.43 o 
  -3   3  12      133.99      124.68     19.18 o 
  -2   3  12      201.18      222.88     20.35 o 
  -1   3  12       39.10       45.09     16.84 o 
   0   3  12        1.98       14.21     12.39 o 
   1   3  12       21.93       17.68     14.08 o 
   2   3  12       16.75       23.29      9.59 o 
   3   3  12       66.55       71.96     12.15 o 
  -4   4  12       13.07       -6.32     25.32 o 
  -3   4  12        6.15       13.35     14.34 o 
  -2   4  12       17.07       41.54     14.27 o 
  -1   4  12       33.02       21.18     18.63 o 
   0   4  12      139.44      131.48     20.13 o 
   1   4  12       65.98       60.24     17.24 o 
  -1   5  12        0.68       23.44     18.82 o 
  -1  -8  13       69.65      114.79     19.28 o 
   0  -8  13        3.53       11.55     17.25 o 
   1  -8  13       42.45       72.96     14.89 o 
   2  -8  13       35.31       33.80     16.22 o 
  -2  -7  13      173.58      214.87     24.05 o 
  -1  -7  13      110.78      131.99     21.81 o 
   0  -7  13       82.44       81.51     18.55 o 
   1  -7  13       96.76      127.41     28.28 o 
   2  -7  13      411.93      421.91     28.86 o 
   3  -7  13       11.33       20.19     11.63 o 
  -3  -6  13       25.92       41.58     15.64 o 
  -2  -6  13      142.62      167.40     22.45 o 
  -1  -6  13        3.52       27.74     14.22 o 
   0  -6  13       11.21        7.72     13.14 o 
   1  -6  13      106.12      103.00     18.35 o 
   2  -6  13        2.24       16.06      8.71 o 
   3  -6  13       59.29       69.45     17.95 o 
   4  -6  13        8.27       24.20     12.72 o 
  -4  -5  13       23.97       40.88     15.95 o 
  -3  -5  13       17.76       11.20     11.82 o 
  -2  -5  13       54.90       79.52     17.97 o 
  -1  -5  13        1.13       -6.54     11.56 o 
   0  -5  13      117.90      171.14     22.73 o 
   1  -5  13      319.09      290.37     21.72 o 
   2  -5  13        0.05        4.53      7.49 o 
   3  -5  13       53.13       41.45      9.65 o 
   4  -5  13      224.47      245.01     16.46 o 
  -4  -4  13       66.74       75.41     29.15 o 
  -3  -4  13       35.57       54.04     15.41 o 
  -2  -4  13        6.39       18.96     12.86 o 
  -1  -4  13      253.37      279.29     23.17 o 
   0  -4  13       63.30       68.64     13.00 o 
   1  -4  13        0.01       30.53      9.82 o 
   2  -4  13        0.14        1.07      9.09 o 
   3  -4  13        1.09        9.26      8.51 o 
   4  -4  13       28.97       55.35     18.66 o 
  -4  -3  13      158.15      220.18     38.02 o 
  -3  -3  13      408.45      476.69     27.00 o 
  -2  -3  13        0.67       -5.86     10.87 o 
  -1  -3  13      303.12      340.00     32.73 o 
   0  -3  13        4.34       -3.78      8.85 o 
   1  -3  13       12.84       15.85      9.79 o 
   2  -3  13       14.14       24.01     10.19 o 
   3  -3  13      146.23      182.62     19.38 o 
   4  -3  13       15.41       22.67     17.69 o 
  -5  -2  13       79.23       64.10     23.97 o 
  -4  -2  13       71.24       80.56     18.58 o 
  -3  -2  13        0.94        8.51     13.10 o 
  -2  -2  13      143.22      178.77     23.00 o 
  -1  -2  13       65.25       61.25     10.18 o 
   0  -2  13       74.61       67.43     12.10 o 
   1  -2  13        1.28       -4.39      8.17 o 
   2  -2  13       73.44       85.69     21.54 o 
   3  -2  13       33.46        7.49     13.24 o 
   4  -2  13       17.08       14.19     19.21 o 
  -5  -1  13       36.02       49.75     22.22 o 
  -4  -1  13      118.13       99.60     25.13 o 
  -3  -1  13        6.44       -3.38     11.01 o 
  -2  -1  13       36.08       23.11     12.20 o 
  -1  -1  13        4.63       10.28      6.24 o 
   0  -1  13       23.03       29.60      7.59 o 
   1  -1  13       37.80       17.78     11.44 o 
   2  -1  13       19.48       20.20     14.71 o 
   3  -1  13      146.36      102.07     18.52 o 
   4  -1  13        4.38        3.01     10.30 o 
  -5   0  13        0.95        0.77     19.03 o 
  -4   0  13       43.96       25.30     13.53 o 
  -3   0  13      362.12      327.91     36.91 o 
  -2   0  13        6.33       10.24     11.09 o 
  -1   0  13      280.87      281.99     15.04 o 
   0   0  13       46.25       18.36      7.63 o 
   1   0  13      351.13      357.28     19.01 o 
   2   0  13       14.48        7.20     10.37 o 
   3   0  13       19.86       41.70     11.02 o 
  -4   1  13       16.98       -0.61     13.18 o 
  -3   1  13       94.31      111.92     17.41 o 
  -2   1  13       33.72       21.28      8.83 o 
  -1   1  13        7.05       13.19      8.06 o 
   0   1  13      118.14      125.52     18.73 o 
   1   1  13       32.10       31.93     10.30 o 
   2   1  13        3.60       12.61      9.87 o 
   3   1  13       53.31       57.95     12.30 o 
  -4   2  13      220.95      203.84     21.82 o 
  -3   2  13       16.57       11.71     13.66 o 
  -2   2  13       98.04       84.63     16.14 o 
  -1   2  13       15.16       21.27     11.23 o 
   0   2  13       78.52       68.93     23.50 o 
   1   2  13      106.35       87.63     17.42 o 
   2   2  13       12.38       23.30     10.15 o 
  -3   3  13      103.45       85.73     16.84 o 
  -2   3  13        6.65       20.55     13.08 o 
  -1   3  13      219.95      206.41     54.07 o 
   0   3  13       26.94       19.51     14.35 o 
   1   3  13        2.86       11.51     14.75 o 
   0  -7  14       25.46       50.87     16.70 o 
   1  -7  14        0.15       12.55     19.47 o 
  -2  -6  14      152.09      145.08     25.04 o 
  -1  -6  14        3.73        4.39     13.11 o 
   0  -6  14       47.85       52.04     28.38 o 
   1  -6  14        3.12      -12.61     15.17 o 
   2  -6  14       32.05       37.28     11.32 o 
  -2  -5  14       12.99       22.43     13.51 o 
  -1  -5  14       68.23       61.83     16.34 o 
   0  -5  14       13.87       41.94     20.96 o 
   1  -5  14       76.58       72.33     19.79 o 
   2  -5  14       37.42       40.79     12.15 o 
   3  -5  14       59.46       50.61     17.53 o 
  -3  -4  14       23.90       24.99     15.37 o 
  -2  -4  14      403.83      463.43     31.71 o 
  -1  -4  14      269.87      151.98     25.41 o 
   0  -4  14        0.61       16.58     13.13 o 
   1  -4  14      115.31       96.15     14.67 o 
   2  -4  14        1.80       -0.84      9.31 o 
   3  -4  14       12.37       23.82     11.72 o 
  -3  -3  14       57.44      165.45     37.01 o 
  -2  -3  14       63.94       79.08     22.09 o 
  -1  -3  14      198.12      175.27     17.70 o 
   0  -3  14      167.03      102.51     16.60 o 
   1  -3  14       83.86       79.55     13.94 o 
   2  -3  14      163.13      175.62     17.93 o 
   3  -3  14       13.96       19.09     15.98 o 
  -3  -2  14      109.61      106.61     24.44 o 
  -2  -2  14      184.78      190.87     21.93 o 
  -1  -2  14        0.12       11.95      9.15 o 
   0  -2  14       13.90       18.46      8.77 o 
   1  -2  14       73.00       42.41     15.73 o 
   2  -2  14        1.18       -3.09     11.36 o 
   3  -2  14       98.12       62.81     13.59 o 
  -3  -1  14       74.20       37.09     14.05 o 
  -2  -1  14        0.44        5.03     11.50 o 
  -1  -1  14      147.68      124.91     13.89 o 
   0  -1  14        3.29       23.25      9.22 o 
   1  -1  14       59.00       45.55     11.02 o 
   2  -1  14       20.37        9.90     17.51 o 
  -3   0  14       74.08       18.04     21.46 o 
  -2   0  14       15.81        6.13     12.45 o 
  -1   0  14      164.80      182.67     16.67 o 
   0   0  14        7.71        1.79     10.25 o 
   1   0  14       84.43       74.05     13.84 o 
   2   0  14       24.11       39.20     11.30 o 
  -2   1  14       87.63      106.06     25.51 o 
  -1   1  14       16.23       19.04     11.18 o 
   0   1  14       16.99       24.66     12.29 o 
   1   1  14       13.22       20.62     15.30 o 
   0  -4  15       55.04       46.44     16.63 o 
  -1  -3  15        1.85       39.59     14.38 o 
   0  -3  15       10.92       28.22     13.29 o 
   1  -3  15        0.83        8.49     11.91 o 
  -1  -2  15        1.44        0.12     15.84 o 
   0  -2  15       82.44       64.93     11.44 o 
                                                 
